# Supplementary material for: Associations between Genomic Variants and Antifungal Susceptibilities in the Archived Global Candida auris Population
Source: J Fungi (Basel). 2024 Jan 22;10(1):86. doi: 10.3390/jof10010086 (PMC10821368; doi:10.3390/jof10010086)
Supplement: Supplementary file 1 [file jof-10-00086-s001.zip › SupplementaryTables.xlsx]

## Sheet: S1
Table S1. Details of samples used in this study.
Study	Clade	Country	BioProject	SRR	5FC	Amphotericin B	Fluconazole	Voriconazole	Itraconazole	Posaconazole	Anidulafungin	Caspofungin	Micafungin	Methods
PMID: 33755003	III	USA	PRJNA672695	SRR12916694		2 (R)	>64 (R)	2	1	0.06	0.5 (S)	0.5 (S)	0.25 (S)	CLSI M27
PMID: 33755003	III	USA	PRJNA672695	SRR12916693		2 (R)	>64 (R)	1	1	0.12	0.12 (S)	0.12 (S)	0.25 (S)	CLSI M27
PMID: 33755003	III	USA	PRJNA672695	SRR12916692		2 (R)	>64 (R)	1	0.5	≤0.03	0.25 (S)	0.5 (S)	0.25 (S)	CLSI M27
PMID: 33755003	III	USA	PRJNA672695	SRR12916691		2 (R)	>64 (R)	0.5	0.25	≤0.03	0.12 (S)	0.5 (S)	0.12 (S)	CLSI M27
PMID: 33755003	III	USA	PRJNA672695	SRR12916689		2 (R)	>64 (R)	2	1	0.06	1 (S)	0.5 (S)	0.25 (S)	CLSI M27
PMID: 33530297	I	India	PRJNA687539	SRR13296417	0.5	2	64	1	1	0.125	1	8	1	CLSI
PMID: 33530297	I	India	PRJNA687539	SRR13296418	0.25	0.5	128	1	2	0.06	0.5	2	2	CLSI
PMID: 33530297	I	India	PRJNA687539	SRR13296419	0.25	0.5	128	4	4	0.25	0.5	1	2	CLSI
PMID: 33530297	I	India	PRJNA687539	SRR13296420	0.125	0.5	128	2	4	0.25	0.5	8	0.5	CLSI
PMID: 33530297	I	India	PRJNA687539	SRR13296421	0.06	1	128	1	2	0.06	0.5	0.5	0.125	CLSI
PMID: 33530297	I	India	PRJNA687539	SRR13296422	0.06	4	128	0.5	2	0.125	0.125	0.5	0.125	CLSI
PMID: 33530297	I	India	PRJNA687539	SRR13296423	0.06	4	128	0.5	1	0.03	0.125	0.5	0.06	CLSI
PMID: 33530297	I	India	PRJNA687539	SRR13296424	0.06	0.25	128	4	4	0.125	0.25	0.25	0.125	CLSI
PMID: 33530297	I	India	PRJNA687539	SRR13296425	0.03	0.25	128	4	4	0.25	0.25	0.125	0.03	CLSI
PMID: 33727354	I	India	PRJNA679832	SRR13303958	>64	4	>256	2	1	0.25	0.125	2	0.25	CLSI
PMID: 33727354	I	India	PRJNA679832	SRR13303959	64	4	>256	2	1	0.25	0.125	2	0.25	CLSI
PMID: 33727354	I	India	PRJNA679832	SRR13303960	64	4	256	2	1	0.25	0.125	2	0.125	CLSI
PMID: 33727354	I	India	PRJNA679832	SRR13303961	64	4	>256	2	1	0.25	0.125	2	0.25	CLSI
PMID: 33727354	I	India	PRJNA679832	SRR13303962	64	4	>256	2	1	0.25	0.125	2	0.125	CLSI
PMID: 33727354	I	India	PRJNA679832	SRR13303963	64	4	>256	2	1	0.25	0.125	2	0.125	CLSI
PMID: 33727354	I	India	PRJNA679832	SRR13303964	32	4	>256	1	1	0.25	0.125	2	0.125	CLSI
PMID: 33727354	I	India	PRJNA679832	SRR13303965	64	4	>256	1	1	0.25	0.125	2	0.125	CLSI
PMID: 33727354	I	India	PRJNA679832	SRR13303966	32	4	>256	1	1	0.25	0.125	2	0.125	CLSI
PMID: 33727354	I	India	PRJNA679832	SRR13094247	64	4	>256	2	1	0.25	0.125	2	0.125	CLSI
PMID: 33727354	I	India	PRJNA679832	SRR13094248	64	4	>256	1	0.5	0.25	0.125	2	0.125	CLSI
PMID: 33727354	I	India	PRJNA679832	SRR13094249	<0.125	2	8	0.125	0.25	0.06	0.125	0.25	0.25	CLSI
PMID: 33727354	I	India	PRJNA679832	SRR13094250	64	4	>256	2	1	0.25	0.125	0.25	0.125	CLSI
PMID: 34910140	I	Canada	PRJNA592373	SRR15192314	≤2	2	>128	2	0.5	0.25	0.5	8	0.12	CLSI M27
PMID: 34910140	I	Canada	PRJNA592373	SRR15192317	>32	2	>128	2	0.5	0.06	0.5	0.12	0.12	CLSI M27
PMID: 34910140	I	Canada	PRJNA592373	SRR13362216	≤2	2	128	0.5	0.25	0.03	0.25	0.12	0.12	CLSI M27
PMID: 34910140	I	Canada	PRJNA592373	SRR13362218	≤2	2	64	0.5	0.25	0.03	0.25	0.12	0.12	CLSI M27
PMID: 34910140	I	Canada	PRJNA592373	SRR13362219	≤2	2	64	0.5	0.06	0.015	0.25	0.12	0.12	CLSI M27
PMID: 34910140	I	Canada	PRJNA592373	SRR15192313	≤2	2	64	0.5	0.12	0.015	0.25	0.25	0.12	CLSI M27
PMID: 34910140	I	Canada	PRJNA592373	SRR15192318	≤2	2	128	2	0.25	0.03	0.5	0.12	0.12	CLSI M27
PMID: 34910140	I	Canada	PRJNA592373	SRR13362217	≤2	2	64	1	0.25	0.06	0.25	0.25	0.12	CLSI M27
PMID: 34910140	I	Canada	PRJNA592373	SRR10554763	≤2	2	>128	4	1	0.5	0.5	0.12	0.12	CLSI M27
PMID: 34910140	I	Canada	PRJNA592373	SRR10554762	NA	2	>256	1	0.5	0.25	0.5	0.25	0.25	CLSI M27
PMID: 34910140	I	Canada	PRJNA592373	SRR15192309	≤2	2	>128	2	1	0.25	0.5	8	0.12	CLSI M27
PMID: 34910140	I	Canada	PRJNA592373	SRR15192315	>32	2	>128	8	0.5	0.25	0.5	8	0.12	CLSI M27
PMID: 34910140	II	Canada	PRJNA592373	SRR15192319	≤2	0.5	16	0.12	0.06	0.015	0.25	0.06	0.06	CLSI M27
PMID: 34910140	II	Canada	PRJNA592373	SRR15192310	≤2	0.5	16	0.12	0.25	0.03	0.25	0.06	0.06	CLSI M27
PMID: 34910140	II	Canada	PRJNA592373	SRR15192311	≤2	0.5	8	0.06	0.06	0.015	0.06	0.03	0.03	CLSI M27
PMID: 34910140	III	Canada	PRJNA592373	SRR15192316	≤2	1	8	0.06	0.25	0.03	0.25	0.06	0.06	CLSI M27
PMID: 34910140	III	Canada	PRJNA592373	SRR15192304	≤2	0.5	>128	4	0.5	0.06	2	1	0.5	CLSI M27
PMID: 34910140	III	Canada	PRJNA592373	SRR15192302	≤2	0.5	>128	4	0.5	0.06	1	0.12	0.5	CLSI M27
PMID: 34910140	III	Canada	PRJNA592373	SRR15192306	≤2	1	>128	4	0.5	0.12	1	0.5	0.5	CLSI M27
PMID: 34910140	IV	Canada	PRJNA592373	SRR15192305	≤2	1	4	0.015	0.12	0.015	0.12	0.06	0.06	CLSI M27
PMID: 34910140	IV	Canada	PRJNA592373	SRR15192307	≤2	0.5	4	0.03	0.03	0.015	0.12	0.03	0.03	CLSI M27
PMID: 34910140	IV	Canada	PRJNA592373	SRR15192312	≤2	0.5	2	0.03	0.12	0.015	0.12	0.06	0.06	CLSI M27
PMID: 34910140	IV	Canada	PRJNA592373	SRR15192303	≤2	0.5	4	0.03	0.06	0.015	0.25	0.06	0.06	CLSI M27
PMID: 34910140	IV	Canada	PRJNA592373	SRR15192308	≤2	0.5	8	0.03	0.12	0.03	0.25	0.12	0.12	CLSI M27
PMID: 34027824	III	China	PRJNA549344	SRR9316788	<0.06	0.5	256	0.5	0.06	0.03	0.12	0.06	0.06	Sensititre YeastOne
PMID: 34027824	III	China	PRJNA549344	SRR9316744	<0.06	0.5	256	1	0.12	0.06	0.12	0.12	0.12	Sensititre YeastOne
PMID: 34027824	III	China	PRJNA549344	SRR9316763	0.06	1	>256	4	1	0.06	0.12	0.12	0.12	Sensititre YeastOne
PMID: 34027824	III	China	PRJNA549344	SRR9316769	0.06	2	>256	1	0.25	0.06	0.25	0.12	0.12	Sensititre YeastOne
PMID: 34027824	III	China	PRJNA549344	SRR9316754	<0.06	0.5	256	0.5	0.06	0.03	0.12	0.06	0.06	Sensititre YeastOne
PMID: 34027824	III	China	PRJNA549344	SRR9316779	0.25	1	>256	4	0.5	0.12	0.25	0.25	0.12	Sensititre YeastOne
PMID: 34027824	III	China	PRJNA549344	SRR9316801	<0.06	0.5	256	1	0.12	0.06	0.12	0.12	0.12	Sensititre YeastOne
PMID: 34027824	III	China	PRJNA549344	SRR9316789	0.12	1	>256	2	0.25	0.12	0.5	0.25	0.5	Sensititre YeastOne
PMID: 34027824	III	China	PRJNA549344	SRR9316729	<0.06	0.5	256	0.5	0.06	0.03	0.12	0.12	0.12	Sensititre YeastOne
PMID: 34027824	III	China	PRJNA549344	SRR9316738	<0.06	0.5	128	0.5	0.12	0.03	0.12	0.12	0.12	Sensititre YeastOne
PMID: 34027824	III	China	PRJNA549344	SRR9316746	<0.06	0.5	256	1	0.12	0.06	0.12	0.12	0.12	Sensititre YeastOne
PMID: 34027824	III	China	PRJNA549344	SRR9316750	0.12	1	>256	1	0.25	0.06	0.25	0.25	0.12	Sensititre YeastOne
PMID: 34027824	III	China	PRJNA549344	SRR9316748	0.06	1	256	1	0.25	0.06	0.12	0.12	0.12	Sensititre YeastOne
PMID: 34027824	III	China	PRJNA549344	SRR9316749	0.06	1	>256	2	0.25	0.06	0.25	0.12	0.12	Sensititre YeastOne
PMID: 34027824	III	China	PRJNA549344	SRR9316752	0.12	1	>256	1	0.25	0.06	8	4	8	Sensititre YeastOne
PMID: 34027824	III	China	PRJNA549344	SRR9316753	0.12	1	>256	1	0.25	0.06	8	4	8	Sensititre YeastOne
PMID: 34027824	III	China	PRJNA549344	SRR9316765	<0.06	0.5	256	0.5	0.06	0.03	0.12	0.06	0.06	Sensititre YeastOne
PMID: 34027824	III	China	PRJNA549344	SRR9316764	0.12	1	>256	1	0.25	0.06	0.25	0.25	0.12	Sensititre YeastOne
PMID: 34027824	III	China	PRJNA549344	SRR9316772	0.12	1	>256	2	0.25	0.12	0.5	0.25	0.5	Sensititre YeastOne
PMID: 34027824	III	China	PRJNA549344	SRR9316773	0.12	1	256	1	0.25	0.06	0.25	0.12	0.12	Sensititre YeastOne
PMID: 34027824	III	China	PRJNA549344	SRR9316774	0.12	1	256	1	0.25	0.06	0.25	0.25	0.12	Sensititre YeastOne
PMID: 34027824	III	China	PRJNA549344	SRR9316777	<0.06	1	256	1	0.25	0.06	0.25	0.25	0.12	Sensititre YeastOne
PMID: 34027824	III	China	PRJNA549344	SRR9316785	0.12	1	>256	2	0.25	0.12	0.5	0.25	0.12	Sensititre YeastOne
PMID: 34027824	III	China	PRJNA549344	SRR9316781	0.12	1	>256	1	0.25	0.12	0.25	0.12	0.12	Sensititre YeastOne
PMID: 34027824	III	China	PRJNA549344	SRR9316811	0.12	1	>256	1	0.25	0.06	0.25	0.25	0.12	Sensititre YeastOne
PMID: 34027824	III	China	PRJNA549344	SRR9316727	0.12	0.5	256	1	0.25	0.12	0.25	0.25	0.06	Sensititre YeastOne
PMID: 34027824	III	China	PRJNA549344	SRR9316728	0.12	1	>256	2	0.25	0.12	0.25	0.25	0.12	Sensititre YeastOne
PMID: 34027824	III	China	PRJNA549344	SRR9316775	0.12	1	>256	2	0.25	0.12	0.25	0.25	0.12	Sensititre YeastOne
PMID: 34027824	III	China	PRJNA549344	SRR9316784	0.12	1	>256	1	0.25	0.06	0.25	0.25	0.12	Sensititre YeastOne
PMID: 34027824	III	China	PRJNA549344	SRR9316787	0.12	1	256	1	0.25	0.06	0.25	0.25	0.12	Sensititre YeastOne
PMID: 34027824	III	China	PRJNA549344	SRR9316786	0.12	1	>256	1	0.25	0.06	0.25	0.12	0.12	Sensititre YeastOne
PMID: 34027824	III	China	PRJNA549344	SRR9316804	0.06	1	>256	1	0.25	0.06	0.25	0.25	0.12	Sensititre YeastOne
PMID: 34027824	III	China	PRJNA549344	SRR9316805	0.06	1	>256	1	0.25	0.06	0.25	0.12	0.12	Sensititre YeastOne
PMID: 34027824	III	China	PRJNA549344	SRR9316802	0.12	1	>256	2	0.25	0.06	0.25	0.12	0.12	Sensititre YeastOne
PMID: 34027824	III	China	PRJNA549344	SRR9316799	0.12	1	>256	2	0.25	0.12	0.25	0.25	0.12	Sensititre YeastOne
PMID: 34027824	III	China	PRJNA549344	SRR9316798	0.25	1	>256	2	0.25	0.12	0.25	0.12	0.12	Sensititre YeastOne
PMID: 34027824	III	China	PRJNA549344	SRR9316810	0.12	1	>256	2	0.25	0.12	0.5	0.25	0.12	Sensititre YeastOne
PMID: 34027824	III	China	PRJNA549344	SRR9316809	0.12	1	>256	2	0.25	0.12	0.5	0.25	0.12	Sensititre YeastOne
PMID: 34027824	III	China	PRJNA549344	SRR9316808	<0.06	1	256	0.5	0.12	0.03	0.12	0.12	0.06	Sensititre YeastOne
PMID: 34027824	III	China	PRJNA549344	SRR9316816	<0.06	1	256	1	0.12	0.06	0.25	0.25	0.12	Sensititre YeastOne
PMID: 34027824	III	China	PRJNA549344	SRR9316795	0.12	1	256	1	0.25	0.12	0.12	0.12	0.06	Sensititre YeastOne
PMID: 34027824	III	China	PRJNA549344	SRR9316726	<0.06	0.5	256	1	0.25	0.06	0.25	0.12	0.12	Sensititre YeastOne
PMID: 34027824	III	China	PRJNA549344	SRR9316796	0.12	1	256	1	0.25	0.06	0.12	0.12	0.06	Sensititre YeastOne
PMID: 34027824	III	China	PRJNA549344	SRR9316797	0.12	1	256	2	0.25	0.12	0.25	0.12	0.06	Sensititre YeastOne
PMID: 34027824	III	China	PRJNA549344	SRR9316724	0.12	1	256	1	0.25	0.06	0.12	0.25	0.12	Sensititre YeastOne
PMID: 34027824	III	China	PRJNA549344	SRR9316721	0.12	1	>256	1	0.25	0.12	0.25	0.25	0.12	Sensititre YeastOne
PMID: 34027824	III	China	PRJNA549344	SRR9316723	0.12	1	256	2	0.25	0.12	0.25	0.25	0.12	Sensititre YeastOne
PMID: 34027824	III	China	PRJNA549344	SRR9316739	<0.06	1	256	1	0.12	0.06	0.12	0.12	0.12	Sensititre YeastOne
PMID: 34027824	III	China	PRJNA549344	SRR9316741	<0.06	0.5	256	0.5	0.12	0.06	0.12	0.12	0.12	Sensititre YeastOne
PMID: 34027824	III	China	PRJNA549344	SRR9316740	<0.06	1	256	1	0.25	0.06	0.12	0.12	0.12	Sensititre YeastOne
PMID: 34027824	III	China	PRJNA549344	SRR9316743	<0.06	1	256	1	0.25	0.06	0.25	0.12	0.12	Sensititre YeastOne
PMID: 34027824	III	China	PRJNA549344	SRR9316742	<0.06	1	256	1	0.25	0.06	0.12	0.12	0.12	Sensititre YeastOne
PMID: 34027824	III	China	PRJNA549344	SRR9316745	<0.06	0.5	256	1	0.12	0.06	0.12	0.12	0.12	Sensititre YeastOne
PMID: 34027824	III	China	PRJNA549344	SRR9316747	0.06	1	>256	4	0.25	0.06	0.25	0.12	0.12	Sensititre YeastOne
PMID: 34027824	III	China	PRJNA549344	SRR9316756	<0.06	0.5	256	0.5	0.06	0.03	0.12	0.06	0.06	Sensititre YeastOne
PMID: 34027824	III	China	PRJNA549344	SRR9316757	0.06	1	>256	1	0.25	0.06	0.25	0.12	0.12	Sensititre YeastOne
PMID: 34027824	III	China	PRJNA549344	SRR9316762	<0.06	0.5	256	0.5	0.06	0.03	0.12	0.06	0.06	Sensititre YeastOne
PMID: 34027824	III	China	PRJNA549344	SRR9316761	<0.06	1	256	1	0.25	0.06	0.25	0.12	0.12	Sensititre YeastOne
PMID: 34027824	III	China	PRJNA549344	SRR9316759	0.06	1	256	1	0.25	0.06	0.25	0.25	0.12	Sensititre YeastOne
PMID: 34027824	III	China	PRJNA549344	SRR9316760	0.12	1	256	1	0.25	0.06	0.25	0.25	0.12	Sensititre YeastOne
PMID: 34027824	III	China	PRJNA549344	SRR9316758	0.12	1	256	1	0.25	0.06	0.25	0.25	0.12	Sensititre YeastOne
PMID: 34027824	III	China	PRJNA549344	SRR9316767	0.12	1	256	1	0.25	0.06	0.25	0.12	0.12	Sensititre YeastOne
PMID: 34027824	III	China	PRJNA549344	SRR9316766	0.06	1	256	1	0.25	0.06	0.25	0.25	0.12	Sensititre YeastOne
PMID: 34027824	III	China	PRJNA549344	SRR9316768	0.12	1	256	2	0.25	0.12	0.25	0.25	0.12	Sensititre YeastOne
PMID: 34027824	III	China	PRJNA549344	SRR9316770	0.12	1	256	1	0.25	0.06	0.12	0.12	0.06	Sensititre YeastOne
PMID: 34027824	III	China	PRJNA549344	SRR9316771	0.06	1	256	1	0.12	0.06	0.25	0.12	0.12	Sensititre YeastOne
PMID: 34027824	III	China	PRJNA549344	SRR9316776	0.12	1	>256	2	0.25	0.12	0.25	0.25	0.12	Sensititre YeastOne
PMID: 34027824	III	China	PRJNA549344	SRR9316803	0.12	1	>256	2	0.25	0.12	0.5	0.25	0.12	Sensititre YeastOne
PMID: 34027824	III	China	PRJNA549344	SRR9316800	0.12	1	256	1	0.25	0.06	0.12	0.12	0.06	Sensititre YeastOne
PMID: 34027824	III	China	PRJNA549344	SRR9316812	<0.06	1	256	1	0.12	0.06	0.12	0.12	0.06	Sensititre YeastOne
PMID: 34027824	III	China	PRJNA549344	SRR9316817	<0.06	1	>256	1	0.25	0.06	0.25	0.25	0.12	Sensititre YeastOne
PMID: 34027824	III	China	PRJNA549344	SRR9316734	0.12	1	256	1	0.25	0.06	0.12	0.12	0.06	Sensititre YeastOne
PMID: 34027824	III	China	PRJNA549344	SRR9316790	<0.06	1	256	0.5	0.12	0.03	0.12	0.12	0.06	Sensititre YeastOne
PMID: 34027824	III	China	PRJNA549344	SRR9316791	0.06	1	>256	1	0.12	0.03	0.25	0.25	0.12	Sensititre YeastOne
PMID: 34027824	III	China	PRJNA549344	SRR9316792	<0.06	0.5	256	0.5	0.12	0.06	0.12	0.12	0.06	Sensititre YeastOne
PMID: 34027824	III	China	PRJNA549344	SRR9316793	0.12	0.5	>256	1	0.25	0.06	0.25	0.25	0.12	Sensititre YeastOne
PMID: 34027824	III	China	PRJNA549344	SRR9316794	0.25	1	>256	4	0.5	0.12	0.5	0.5	0.25	Sensititre YeastOne
PMID: 34027824	III	China	PRJNA549344	SRR9316751	<0.06	0.5	256	0.5	0.06	0.03	0.12	0.06	0.06	Sensititre YeastOne
PMID: 34027824	III	China	PRJNA549344	SRR9316755	0.12	1	>256	2	0.5	0.06	0.25	0.5	0.25	Sensititre YeastOne
PMID: 34027824	III	China	PRJNA549344	SRR9316780	0.25	1	>256	2	0.5	0.25	0.5	0.25	0.5	Sensititre YeastOne
PMID: 34027824	III	China	PRJNA549344	SRR9316783	0.06	1	256	1	0.25	0.06	0.25	0.25	0.12	Sensititre YeastOne
PMID: 34027824	III	China	PRJNA549344	SRR9316782	0.12	1	256	1	0.25	0.06	0.25	0.12	0.12	Sensititre YeastOne
PMID: 34027824	III	China	PRJNA549344	SRR9316778	0.12	1	256	1	0.25	0.06	0.25	0.25	0.12	Sensititre YeastOne
PMID: 34027824	III	China	PRJNA549344	SRR9316806	0.12	1	>256	2	0.25	0.12	0.5	0.25	0.25	Sensititre YeastOne
PMID: 34027824	III	China	PRJNA549344	SRR9316807	0.25	1	>256	2	0.25	0.12	0.5	0.25	0.25	Sensititre YeastOne
PMID: 34027824	III	China	PRJNA549344	SRR9316815	<0.06	1	256	0.5	0.12	0.03	0.12	0.12	0.06	Sensititre YeastOne
PMID: 34027824	III	China	PRJNA549344	SRR9316814	0.12	1	256	1	0.25	0.06	0.25	0.25	0.12	Sensititre YeastOne
PMID: 34027824	III	China	PRJNA549344	SRR9316813	0.12	1	256	1	0.25	0.06	0.25	0.12	0.12	Sensititre YeastOne
PMID: 34027824	III	China	PRJNA549344	SRR9316735	0.25	1	256	2	0.25	0.12	0.25	0.25	0.12	Sensititre YeastOne
PMID: 34027824	III	China	PRJNA549344	SRR9316736	0.12	1	256	1	0.25	0.06	0.12	0.25	0.06	Sensititre YeastOne
PMID: 34027824	III	China	PRJNA549344	SRR9316720	0.12	1	>256	2	0.25	0.12	0.12	0.12	0.12	Sensititre YeastOne
PMID: 34027824	III	China	PRJNA549344	SRR9316722	0.12	1	>256	2	0.5	0.12	0.25	0.12	0.12	Sensititre YeastOne
PMID: 34027824	III	China	PRJNA549344	SRR9316725	0.12	1	256	2	0.25	0.12	0.5	0.25	0.12	Sensititre YeastOne
PMID: 33672021	I	Italy	PRJNA655187	SRR12667437	0.12–0.5	2–4	>256	4	0.5	0.25	0.12–0.25	0.06–0.25	0.06–0.12	CLSI M27-A3
PMID: 33672021	I	Italy	PRJNA655187	SRR12667436	0.12–0.5	2–4	>256	4	0.5	0.25	0.12–0.25	0.06–0.25	0.06–0.12	CLSI M27-A3
PMID: 33672021	I	Italy	PRJNA655187	SRR12667435	0.12–0.5	2–4	>256	4	0.5	0.25	0.12–0.25	0.06–0.25	0.06–0.12	CLSI M27-A3
PMID: 33672021	I	Italy	PRJNA655187	SRR12667434	0.12–0.5	2–4	>256	4	0.5	0.25	0.12–0.25	0.06–0.25	0.06–0.12	CLSI M27-A3
PMID: 33672021	I	Italy	PRJNA655187	SRR12667433	0.12–0.5	2–4	>256	4	0.5	0.25	0.12–0.25	0.06–0.25	0.06–0.12	CLSI M27-A3
PMID: 33672021	I	Italy	PRJNA655187	SRR12667432	0.12–0.5	2–4	>256	4	0.5	0.25	0.12–0.25	0.06–0.25	0.06–0.12	CLSI M27-A3
PMID: 33672021	I	Italy	PRJNA655187	SRR12667431	0.12–0.5	2–4	>256	4	0.5	0.25	0.12–0.25	0.06–0.25	0.06–0.12	CLSI M27-A3
PMID: 33672021	I	Italy	PRJNA655187	SRR12667430	0.12–0.5	2–4	>256	4	0.5	0.25	0.12–0.25	0.06–0.25	0.06–0.12	CLSI M27-A3
PMID: 33672021	I	Italy	PRJNA655187	SRR12667429	0.12–0.5	2–4	>256	4	0.5	0.25	0.12–0.25	0.06–0.25	0.06–0.12	CLSI M27-A3
PMID: 33672021	I	Italy	PRJNA655187	SRR12667428	0.12–0.5	2–4	>256	4	0.5	0.25	0.12–0.25	0.06–0.25	0.06–0.12	CLSI M27-A3
PMID: 35544199	I	USA	PRJNA640677	SRR12057693		2	>256	2	0.5	0.25	4	2	4	CLSI M-60A_ amphotericin B was tested using E-test strips;
PMID: 35544199	I	USA	PRJNA640677	SRR12057694		2	>256	2	1	0.25	4	16	4	CLSI M-60A_ amphotericin B was tested using E-test strips;
PMID: 35544199	I	USA	PRJNA640677	SRR12057695		2	>256	2	1	0.25	4	16	4	CLSI M-60A_ amphotericin B was tested using E-test strips;
PMID: 35544199	I	USA	PRJNA640677	SRR12057696		2	>256	2	0.5	0.25	4	2	4	CLSI M-60A_ amphotericin B was tested using E-test strips;
PMID: 36094221	I	France	PRJNA865936	SRR20823035	≤0.125	0.25	32	0.125		≤0.016		0.015	0.015	EUCAST
PMID: 36094221	I	France	PRJNA865936	SRR20823037	≤0.125	0.25	32	0.125		≤0.016		0.03	0.015	EUCAST
PMID: 36094221	I	France	PRJNA865936	SRR20823036	≤0.125	0.25	32	0.125		≤0.016		0.015	0.015	EUCAST
PMID: 36094221	I	France	PRJNA865936	SRR20823034	≤0.125	0.25	32	0.25		≤0.016		≤0.008	0.015	EUCAST
PMID: 36012776	I	Nigeria, West Africa	PRJNA838244	SRR19214212		0.5	32	1		0.031	0.25	0.06	0.125	NA
PMID: 36012776	IV	Nigeria, West Africa	PRJNA838244	SRR19214213		0.25	1	0.016		<0.016	0.25	0.06	0.125	NA
PMID: 29593275	I	UK	PRJEB20230	ERR2299868	0.12	2	256	8	16	8	0.12	0.25	0.12	CLSI M27-A3
PMID: 29593275	I	UK	PRJEB20230	ERR2299869	0.06	1	256	0.25	0.06	0.015	0.06	0.06	0.06	CLSI M27-A3
PMID: 29593275	I	UK	PRJEB20230	ERR2299870	0.12	2	256	8	16	8	0.12	0.5	0.12	CLSI M27-A3
PMID: 29593275	I	UK	PRJEB20230	ERR2299871	0.25	2	256	8	16	8	0.12	0.5	0.12	CLSI M27-A3
PMID: 29593275	I	UK	PRJEB20230	ERR2299872	0.06	1	256	0.5	0.06	0.03	0.12	0.25	0.12	CLSI M27-A3
PMID: 29593275	I	UK	PRJEB20230	ERR2299875	0.06	1	256	2	0.12	0.12	0.25	1	0.25	CLSI M27-A3
PMID: 29593275	I	UK	PRJEB20230	ERR2299876	0.06	0.5	16	0.06	0.015	0.008	0.12	0.12	0.06	CLSI M27-A3
PMID: 29593275	I	UK	PRJEB20230	ERR2299878	0.06	1	256	8	16	8	0.06	0.5	0.12	CLSI M27-A3
PMID: 29593275	I	UK	PRJEB20230	ERR2299879	0.06	1	256	0.25	0.03	0.03	0.12	0.25	0.12	CLSI M27-A3
PMID: 29593275	I	UK	PRJEB20230	ERR2299880	0.06	1	16	0.5	0.03	0.12	0.12	0.25	0.12	CLSI M27-A3
PMID: 29593275	I	UK	PRJEB20230	ERR2299881	0.06	0.5	128	0.25	0.03	0.008	0.12	0.25	0.12	CLSI M27-A3
PMID: 29593275	I	UK	PRJEB20230	ERR2299882	0.06	2	256	8	8	8	0.12	0.5	0.12	CLSI M27-A3
PMID: 29593275	I	UK	PRJEB20230	ERR2299883	0.06	1	256	8	2	4	0.12	0.25	0.12	CLSI M27-A3
PMID: 29593275	I	UK	PRJEB20230	ERR2299884	0.06	1	256	8	2	8	0.12	0.25	0.12	CLSI M27-A3
PMID: 29593275	I	UK	PRJEB20230	ERR2299885	0.06	1	64	0.12	0.03	0.03	0.12	0.25	0.12	CLSI M27-A3
PMID: 29593275	I	UK	PRJEB20230	ERR2299887	0.06	1	256	8	16	8	0.12	0.25	0.12	CLSI M27-A3
PMID: 29593275	I	UK	PRJEB20230	ERR2299888	0.12	0.5	256	8	16	8	0.12	1	0.12	CLSI M27-A3
PMID: 29593275	I	UK	PRJEB20230	ERR2299889	0.12	2	256	8	16	8	0.25	0.5	0.12	CLSI M27-A3
PMID: 29593275	I	UK	PRJEB20230	ERR2299890	64	1	8	0.25	0.03	0.015	8	8	8	CLSI M27-A3
PMID: 29593275	I	UK	PRJEB20230	ERR2299893	0.06	1	128	0.5	0.06	0.15	0.12	0.12	0.06	CLSI M27-A3
PMID: 29593275	I	UK	PRJEB20230	ERR2299894	0.06	1	256	0.5	0.06	0.03	0.12	0.12	0.06	CLSI M27-A3
PMID: 29593275	I	UK	PRJEB20230	ERR2299891	0.06	0.5	128	0.06	0.03	0.06	0.06	0.06	0.06	CLSI M27-A3
PMID: 29593275	I	UK	PRJEB20230	ERR2299892	0.06	0.5	256	0.25	0.03	0.008	0.06	0.06	0.06	CLSI M27-A3
PMID: 32500091	III	Australia	PRJNA603602	SRR11485334	0.12	1	256	2	0.25	0.12	0.25	0.12	0.12	Sensititre YeastOne YO10
PMID: 32500091	III	Australia	PRJNA603602	SRR11485333	0.12	1	256	2	0.25	0.12	0.25	0.25	0.12	Sensititre YeastOne YO10
PMID: 32500091	III	Australia	PRJNA603602	SRR11485324	0.12	1	256	2	0.25	0.12	0.5	0.25	0.12	Sensititre YeastOne YO10
PMID: 32500091	III	Australia	PRJNA603602	SRR11485323	0.25	1	256	4	0.5	0.25	0.25	0.12	0.06	Sensititre YeastOne YO10
PMID: 32500091	III	Australia	PRJNA603602	SRR11485322	0.12	1	256	2	0.25	0.12	0.25	0.25	0.12	Sensititre YeastOne YO10
PMID: 32500091	III	Australia	PRJNA603602	SRR11485317	0.12	1	256	2	0.5	0.12	0.25	0.12	0.12	Sensititre YeastOne YO10
PMID: 32500091	III	Australia	PRJNA603602	SRR11485321	0.12	1	256	2	0.25	0.12	0.25	0.25	0.12	Sensititre YeastOne YO10
PMID: 32500091	III	Australia	PRJNA603602	SRR11485320	0.12	1	>256	2	0.25	0.12	0.25	0.25	0.12	Sensititre YeastOne YO10
PMID: 32500091	III	Australia	PRJNA603602	SRR11485319	0.12	1	256	2	0.5	0.12	0.25	0.25	0.12	Sensititre YeastOne YO10
PMID: 32500091	III	Australia	PRJNA603602	SRR11485318	0.06	1	>256	1	1	0.12	0.5	0.5	0.5	Sensititre YeastOne YO10
PMID: 32500091	III	South Africa	PRJNA603602	SRR11485332	0.12	0.5	>256	4	0.5	0.25	0.12	0.06	0.06	Sensititre YeastOne YO10
PMID: 32500091	III	South Africa	PRJNA603602	SRR11485331	0.12	1	256	1	0.25	0.12	0.25	0.12	0.12	Sensititre YeastOne YO10
PMID: 32500091	I	India	PRJNA603602	SRR11485330	<0.06	1	64	1	0.25	0.03	0.25	>8	0.12	Sensititre YeastOne YO10
PMID: 32500091	I	India	PRJNA603602	SRR11485329	<0.06	2	64	0.5	0.12	0.03	0.5	>8	0.12	Sensititre YeastOne YO10
PMID: 32500091	I	India	PRJNA603602	SRR11485328	<0.06	2	128	0.5	0.12	0.03	0.25	0.5	0.25	Sensititre YeastOne YO10
PMID: 32500091	I	India	PRJNA603602	SRR11485327	0.12	2	32	0.25	0.32	0.008	>8	2	>8	Sensititre YeastOne YO10
PMID: 32500091	I	India	PRJNA603602	SRR11485326	0.12	2	>256	1	0.25	0.12	0.25	0.12	0.12	Sensititre YeastOne YO10
PMID: 32500091	I	India	PRJNA603602	SRR11485325	0.12	2	256	1	0.25	0.25	0.25	0.12	0.12	Sensititre YeastOne YO10
PMID: 33807036	I	Qatar	PRJNA693430	SRR13710809	0.12	1	256	1	0.25	0.12	0.5	8	0.5	sensititre YeastOne
PMID: 33807036	I	Qatar	PRJNA693430	SRR13710807	0.06	2	32	0.12	0.06	0.03	0.25	0.25	0.12	sensititre YeastOne
PMID: 33807036	I	Qatar	PRJNA693430	SRR13710805	0.06	2	128	8	0.5	0.25	0.5	0.5	0.5	sensititre YeastOne
PMID: 33807036	I	Qatar	PRJNA693430	SRR13710804	0.06	2	128	1	0.25	0.12	0.25	0.12	0.12	sensititre YeastOne
PMID: 33807036	I	Qatar	PRJNA693430	SRR13710801	0.12	4	256	2	0.5	0.25	0.12	0.25	0.12	sensititre YeastOne
PMID: 33807036	I	Qatar	PRJNA693430	SRR13710797	0.12	2	128	8	16	8	0.25	0.5	0.12	sensititre YeastOne
PMID: 33807036	I	Qatar	PRJNA693430	SRR13710795	0.12	2	64	1	0.25	1	0.25	0.5	0.12	sensititre YeastOne
PMID: 33807036	I	Qatar	PRJNA693430	SRR13710792	0.06	2	128	8	0.12	0.12	0.25	0.5	0.25	sensititre YeastOne
PMID: 33807036	I	Qatar	PRJNA693430	SRR13710791	0.06	2	128	0.25	0.12	0.03	0.12	0.25	0.12	sensititre YeastOne
PMID: 33807036	I	Qatar	PRJNA693430	SRR13710786	0.06	2	32	0.12	0.06	0.015	0.12	0.06	0.06	sensititre YeastOne
PMID: 33807036	I	Qatar	PRJNA693430	SRR13710788	0.12	2	128	0.5	0.12	0.06	0.12	0.25	0.12	sensititre YeastOne
PMID: 36836244	I	Austria	PRJNA923734	SRR23080879	0.064	2	0.5	0.008		0.032	0.5		0.125	EUCAST
PMID: 36836244	I	Austria	PRJNA923734	SRR23080878	0.125	2	2	0.032		0.032	0.5		0.125	EUCAST
PMID: 36836244	I	Austria	PRJNA923734	SRR23080877	0.125	4	64	0.125		0.032	0.064		0.125	EUCAST
PMID: 36836244	III	Austria	PRJNA923734	SRR23080876	0.25	1	64	0.5		≤0.016	0.032		0.064	EUCAST
PMID: 36836244	I	Austria	PRJNA923734	SRR23080875	0.125	8	>256	1		0.125	0.25		0.25	EUCAST
PMID: 37222986	I	China	PRJNA867138	SRR20980354	0.12	2	128	0.5	0.12		0.5	8	0.25	sensititre YeastOne
PMID: 31596885	II	Japan	PRJDB6988	DRR129819	<=0.031		1	<=0.015	<=0.015				0.03	CLSI M27-A3
PMID: 31596885	II	Japan	PRJDB6988	DRR129820	<=0.125	0.25	4	<=0.015	0.03			0.25	0.03	CLSI M27-A3
PMID: 31596885	II	Japan	PRJDB6988	DRR129821	<=0.125	0.25	1	<=0.015	<=0.015			0.25	0.03	CLSI M27-A3
PMID: 31596885	II	Japan	PRJDB6988	DRR129822	0.5	0.25	16	0.125	0.125			0.5	0.06	CLSI M27-A3
PMID: 31596885	II	Japan	PRJDB6988	DRR129823	<=0.125	<=0.03	2	0.03	0.03			0.25	0.03	CLSI M27-A3
PMID: 31596885	II	Japan	PRJDB6988	DRR129824	0.25	0.25	4	0.03	0.06			0.5	0.06	CLSI M27-A3
PMID: 31596885	II	Japan	PRJDB6988	DRR129825	0.5	0.25	>64	2	0.25			0.125	0.125	CLSI M27-A3
	I	India	PRJNA917187	SRR22944121	0.25	0.25	128	0.5	0.5	0.25	0.015		0.25	CLSI M27-A3
	I	India	PRJNA917187	SRR22944122	0.5	0.5	128	0.5	1	0.5	0.015		0.5	CLSI M27-A3
PMID: 35357170	I	India	PRJNA809768	SRR18117951	0.125	4	128	2	1	0.06	0.06	0.125	0.06	CLSI M27-A3
PMID: 35357170	I	India	PRJNA809768	SRR18117952	<0.125	1	>128	<0.03	1	<0.015	0.03	<0.015	0.015	CLSI M27-A3
PMID: 35357170	I	India	PRJNA809768	SRR18117953	<0.125	2	>128	1	0.5	<0.015	0.03	0.125	0.06	CLSI M27-A3
PMID: 35357170	I	India	PRJNA809768	SRR18117954	<0.125	2	>128	2	1	0.03	0.06	0.125	0.06	CLSI M27-A3
PMID: 35357170	I	India	PRJNA809768	SRR18117955	<0.125	2	>128	2	1	0.015	0.03	0.125	0.06	CLSI M27-A3
PMID: 35357170	I	India	PRJNA809768	SRR18117956	<0.125	2	>128	1	0.5	<0.015	0.03	0.125	0.06	CLSI M27-A3
PMID: 35357170	I	India	PRJNA809768	SRR18117957	<0.125	4	64	0.5	0.25	<0.015	0.06	0.125	0.06	CLSI M27-A3
PMID: 35357170	I	India	PRJNA809768	SRR18117958	<0.125	4	32	0.25	0.125	<0.015	0.03	0.125	0.06	CLSI M27-A3
PMID: 35357170	I	India	PRJNA809768	SRR18117959	0.125	1	>128	0.5	0.5	0.125	0.03	1	0.03	CLSI M27-A3
PMID: 35357170	I	India	PRJNA809768	SRR18117960	0.25	1	>128	1	2	0.25	0.03	1	0.03	CLSI M27-A3
PMID: 35357170	I	India	PRJNA809768	SRR18117961	0.125	0.5	>128	4	2	0.5	0.125	4	0.125	CLSI M27-A3
PMID: 35357170	I	India	PRJNA809768	SRR18117962	0.125	0.5	>128	4	2	0.5	0.03	1	0.03	CLSI M27-A3
PMID: 35357170	I	India	PRJNA809768	SRR18117963	0.125	1	>128	8	2	0.5	0.06	2	0.25	CLSI M27-A3
PMID: 35357170	I	India	PRJNA809768	SRR18117964	0.25	0.5	>128	4	2	0.5	0.06	2	0.125	CLSI M27-A3
PMID: 35357170	I	India	PRJNA809768	SRR18117965	0.125	0.5	32	0.25	0.25	0.06	0.03	0.5	0.03	CLSI M27-A3
PMID: 35357170	I	India	PRJNA809768	SRR18117966	0.125	1	>128	0.5	2	0.25	0.06	1	0.03	CLSI M27-A3
PMID: 29788045	IV	Colombia	PRJNA470683	SRR7140078		2	4	0.06	0.5	0.25	1	0.5	1	CLSI M27-A3
PMID: 29788045	IV	Colombia	PRJNA470683	SRR7140064		0.25	32	0.25	0.5	0.5	0.25	0.06	0.5	CLSI M27-A3
PMID: 29788045	IV	Colombia	PRJNA470683	SRR7140066		4	4	0.06	0.125	0.25	1	0.25	1	CLSI M27-A3
PMID: 29788045	IV	Colombia	PRJNA470683	SRR7140065		3	4	0.06	0.25	0.125	2	0.25	2	CLSI M27-A3
PMID: 29788045	IV	Colombia	PRJNA470683	SRR7140018		4	4	0.06	0.125	0.06	0.06	0.03	0.125	CLSI M27-A3
PMID: 29788045	IV	Colombia	PRJNA470683	SRR7140005		3	4	0.06	0.125	0.125	0.06	0.03	0.125	CLSI M27-A3
PMID: 29788045	IV	Colombia	PRJNA470683	SRR7140053		1	4	0.03	0.25	0.125	0.03	0.03	0.125	CLSI M27-A3
PMID: 29788045	IV	Colombia	PRJNA470683	SRR7140081		2	2	0.06	0.25	0.06	0.06	0.03	0.125	CLSI M27-A3
PMID: 29788045	IV	Colombia	PRJNA470683	SRR7140079		2	2	0.06	0.125	0.06	0.06	0.06	0.125	CLSI M27-A3
PMID: 29788045	IV	Colombia	PRJNA470683	SRR7140060		0.75	2	0.06	0.125	0.06	0.06	0.06	0.25	CLSI M27-A3
PMID: 29788045	IV	Colombia	PRJNA470683	SRR7140072		1	4	0.06	0.125	0.06	0.06	0.06	0.125	CLSI M27-A3
PMID: 29788045	IV	Colombia	PRJNA470683	SRR7140014		2	4	0.06	0.06	0.03	0.06	0.03	0.06	CLSI M27-A3
PMID: 29788045	IV	Colombia	PRJNA470683	SRR7140049		1	4	0.06	0.06	0.03	0.06	0.03	0.03	CLSI M27-A3
PMID: 29788045	IV	Colombia	PRJNA470683	SRR7140046		2	4	0.06	0.25	0.06	0.06	0.06	0.125	CLSI M27-A3
PMID: 29788045	IV	Colombia	PRJNA470683	SRR7140050		2	4	0.06	0.125	0.06	0.06	0.06	0.125	CLSI M27-A3
PMID: 29788045	IV	Colombia	PRJNA470683	SRR7140023		0.75	2	0.03	0.06	0.03	0.016	0.016	0.06	CLSI M27-A3
PMID: 29788045	IV	Colombia	PRJNA470683	SRR7140027		2	4	0.06	0.125	0.03	0.03	0.03	0.125	CLSI M27-A3
PMID: 29788045	IV	Colombia	PRJNA470683	SRR7140037		2	2	0.06	0.125	0.06	0.03	0.03	0.125	CLSI M27-A3
PMID: 29788045	IV	Colombia	PRJNA470683	SRR7140073		2	4	0.06	0.125	0.06	0.06	0.03	0.125	CLSI M27-A3
PMID: 29788045	IV	Colombia	PRJNA470683	SRR7140026		2	2	0.06	0.125	0.03	0.03	0.03	0.125	CLSI M27-A3
PMID: 29788045	IV	Colombia	PRJNA470683	SRR7140056		0.5	8	0.12	0.125	0.02	2	0.25	0.5	CLSI M27-A3
PMID: 29788045	IV	Colombia	PRJNA470683	SRR7140021		2	8	0.02	0.02	0.02	2	0.25	0.5	CLSI M27-A3
PMID: 29788045	IV	Colombia	PRJNA470683	SRR7140080		0.38	32	0.25	0.25	0.06	1	0.5	0.5	CLSI M27-A3
PMID: 29788045	IV	Colombia	PRJNA470683	SRR7140002		0.38	16	0.12	0.125	0.06	0.5	0.25	0.5	CLSI M27-A3
PMID: 29788045	IV	Colombia	PRJNA470683	SRR7140008		2*	4	0.12	0.125	0.02	2	0.25	0.5	CLSI M27-A3
PMID: 29788045	IV	Colombia	PRJNA470683	SRR7140012		0.38	16	0.25	0.06	0.06	2	0.25	0.5	CLSI M27-A3
PMID: 29788045	IV	Colombia	PRJNA470683	SRR7140075		2	4	0.06	0.06	0.03	1	0.25	0.5	CLSI M27-A3
PMID: 29788045	IV	Colombia	PRJNA470683	SRR7140016		1	4	0.03	0.25	0.06	1	0.25	0.5	CLSI M27-A3
PMID: 29788045	IV	Colombia	PRJNA470683	SRR7140055		0.38	16	0.12	0.25	0.25	1	0.25	0.5	CLSI M27-A3
PMID: 29788045	IV	Colombia	PRJNA470683	SRR7140015		0.38	8	0.12	0.125	0.06	1	0.25	0.5	CLSI M27-A3
PMID: 29788045	IV	Colombia	PRJNA470683	SRR7140071		0.25	8	0.12	0.125	0.06	0.5	0.25	0.25	CLSI M27-A3
PMID: 29788045	IV	Colombia	PRJNA470683	SRR7140041		0.38	64	4	0.25	0.12	2	0.5	0.5	CLSI M27-A3
PMID: 29788045	IV	Colombia	PRJNA470683	SRR7140062		0.25	16	0.12	0.25	0.25	1	0.25	0.25	CLSI M27-A3
PMID: 29788045	IV	Colombia	PRJNA470683	SRR7140004		0.5	16	0.5	0.25	0.06	2	0.5	2	CLSI M27-A3
PMID: 29788045	IV	Colombia	PRJNA470683	SRR7140057		1	4	0.12	0.25	0.06	2	0.5	0.5	CLSI M27-A3
PMID: 29788045	IV	Colombia	PRJNA470683	SRR7140031		3	4	0.3	0.25	0.06	2	1	0.5	CLSI M27-A3
PMID: 29788045	IV	Colombia	PRJNA470683	SRR7140036		3	8	0.12	0.125	0.06	4	0.5	0.5	CLSI M27-A3
PMID: 29788045	IV	Colombia	PRJNA470683	SRR7140070		0.5	16	0.12	0.125	0.12	0.5	0.25	0.25	CLSI M27-A3
PMID: 29788045	IV	Colombia	PRJNA470683	SRR7140067		3	4	0.06	0.125	0.06	2	0.25	0.5	CLSI M27-A3
PMID: 29788045	IV	Colombia	PRJNA470683	SRR7140082		0.5	16	0.25	0.5	0.25	2	0.5	1	CLSI M27-A3
PMID: 29788045	IV	Colombia	PRJNA470683	SRR7140033		0.38	4	0.06	0.02	0.03	2	0.25	0.5	CLSI M27-A3
PMID: 29788045	IV	Colombia	PRJNA470683	SRR7140029		0.5	32	0.25	0.25	0.06	1	0.03	0.5	CLSI M27-A3
PMID: 29788045	IV	Colombia	PRJNA470683	SRR7140077		0.25	16	0.12	0.125	0.03	0.25	0.25	0.5	CLSI M27-A3
PMID: 29788045	IV	Colombia	PRJNA470683	SRR7140019		2	1	0.03	0.125	0.03	0.03	0.03	0.125	CLSI M27-A3
PMID: 29788045	IV	Colombia	PRJNA470683	SRR7140034		2	2	0.03	0.125	0.03	0.03	0.03	0.125	CLSI M27-A3
PMID: 29788045	IV	Colombia	PRJNA470683	SRR7140048		2	4	0.06	0.125	0.06	0.06	0.03	0.125	CLSI M27-A3
PMID: 29788045	IV	Colombia	PRJNA470683	SRR7140028		2	4	0.06	0.125	0.06	0.06	0.03	0.125	CLSI M27-A3
PMID: 29788045	IV	Colombia	PRJNA470683	SRR7140051		3	4	0.06	0.25	0.06	0.06	0.03	0.125	CLSI M27-A3
PMID: 29788045	IV	Colombia	PRJNA470683	SRR7140011		2	4	0.06	0.25	0.06	0.06	0.06	0.125	CLSI M27-A3
PMID: 29788045	IV	Colombia	PRJNA470683	SRR7140020		0.5	16	0.25	0.25	0.125	0.125	0.06	0.25	CLSI M27-A3
PMID: 29788045	IV	Colombia	PRJNA470683	SRR7140068		0.38	16	0.25	0.25	0.06	0.125	0.06	0.125	CLSI M27-A3
PMID: 29788045	IV	Colombia	PRJNA470683	SRR7140009		0.5	32	0.5	0.5	0.5	1	0.5	1	CLSI M27-A3
PMID: 29788045	IV	Colombia	PRJNA470683	SRR7140054		0.5	4	1	1	0.25	2	0.5	1	CLSI M27-A3
PMID: 29788045	IV	Colombia	PRJNA470683	SRR7140039		0.5	8	0.06	0.5	0.25	0.5	0.25	1	CLSI M27-A3
PMID: 29788045	IV	Colombia	PRJNA470683	SRR7140045		0.38	4	0.06	0.5	0.03	1	0.25	0.5	CLSI M27-A3
PMID: 29788045	IV	Colombia	PRJNA470683	SRR7140040		0.38	32	0.5	0.5	0.25	1	0.25	1	CLSI M27-A3
PMID: 29788045	IV	Colombia	PRJNA470683	SRR7140047		0.5	16	0.25	0.06	0.06	0.06	0.06	0.25	CLSI M27-A3
PMID: 29788045	IV	Colombia	PRJNA470683	SRR7140059		0.5	16	0.25	0.25	0.125	0.125	0.06	0.25	CLSI M27-A3
PMID: 29788045	IV	Colombia	PRJNA470683	SRR7140042		0.5	16	0.25	0.25	0.06	0.06	0.06	0.125	CLSI M27-A3
PMID: 29788045	IV	Colombia	PRJNA470683	SRR7140017		0.5	8	0.125	0.06	0.125	0.25	0.125	0.25	CLSI M27-A3
PMID: 29788045	IV	Colombia	PRJNA470683	SRR7140058		0.5	32	0.5	0.25	0.06	0.25	0.125	0.25	CLSI M27-A3
PMID: 29788045	IV	Colombia	PRJNA470683	SRR7140032		0.5	64	0.5	0.5	0.125	0.25	0.25	0.25	CLSI M27-A3
PMID: 29788045	IV	Colombia	PRJNA470683	SRR7140006		0.5	32	0.5	0.25	0.125	0.125	0.06	0.25	CLSI M27-A3
PMID: 29788045	IV	Colombia	PRJNA470683	SRR7140025		0.5	32	0.5	0.25	0.125	0.06	0.125	0.25	CLSI M27-A3
PMID: 29788045	IV	Colombia	PRJNA470683	SRR7140038		0.5	4	0.125	0.125	0.06	0.125	0.06	0.125	CLSI M27-A3
PMID: 29788045	IV	Colombia	PRJNA470683	SRR7140074		0.5	8	0.125	0.06	0.03	0.125	0.125	0.25	CLSI M27-A3
PMID: 29788045	IV	Colombia	PRJNA470683	SRR7140043		0.5	16	0.25	0.25	0.125	0.06	0.06	0.25	CLSI M27-A3
PMID: 29788045	IV	Colombia	PRJNA470683	SRR7140010		0.38	16	0.25	0.125	0.125	0.06	0.03	0.125	CLSI M27-A3
PMID: 29788045	IV	Colombia	PRJNA470683	SRR7140069		0.5	16	0.125	0.125	0.06	0.06	0.03	0.125	CLSI M27-A3
PMID: 29788045	IV	Colombia	PRJNA470683	SRR7140001		0.38	8	0.25	0.125	0.06	0.125	0.06	0.25	CLSI M27-A3
PMID: 29788045	IV	Colombia	PRJNA470683	SRR7140030		0.5	8	0.125	0.06	0.125	0.06	0.03	0.125	CLSI M27-A3
PMID: 29788045	IV	Colombia	PRJNA470683	SRR7140044		0.38	8	0.125	0.06	0.03	0.06	0.03	0.125	CLSI M27-A3
PMID: 29788045	IV	Colombia	PRJNA470683	SRR7140022		0.38	8	0.125	0.06	0.06	0.06	0.03	0.125	CLSI M27-A3
PMID: 29788045	IV	Colombia	PRJNA470683	SRR7140013		0.5	8	0.125	0.06	0.06	0.06	0.06	0.125	CLSI M27-A3
PMID: 29788045	IV	Colombia	PRJNA470683	SRR7140052		0.5	8	0.125	0.06	0.06	0.06	0.06	0.125	CLSI M27-A3
PMID: 29788045	IV	Colombia	PRJNA470683	SRR7140061		0.38	4	0.03	0.125	0.03	0.125	0.06	0.125	CLSI M27-A3
PMID: 29788045	IV	Colombia	PRJNA470683	SRR7140024		0.5	16	0.25	0.125	0.03	0.06	0.06	0.125	CLSI M27-A3
PMID: 29788045	IV	Colombia	PRJNA470683	SRR7140007		0.5	8	0.25	0.125	0.06	0.06	0.06	0.25	CLSI M27-A3
PMID: 29788045	IV	Colombia	PRJNA470683	SRR7140063		0.5	16	0.5	0.25	0.06	0.125	0.06	0.125	CLSI M27-A3
PMID: 29788045	IV	Colombia	PRJNA470683	SRR7140076		0.5	8	0.25	0.125	0.06	0.06	0.06	0.125	CLSI M27-A3
PMID: 29788045	IV	Colombia	PRJNA470683	SRR7140035		0.38	8	0.125	0.125	0.03	0.06	0.06	0.06	CLSI M27-A3
PMID: 31574934	I	Netherlands	PRJNA560710	SRR9993949		0.5–1	>64	4			<0.016–0.063		0.063	CLSI
PMID: 31223105	I	Germany	PRJNA485145	SRR10292114			≥64	1	0.05	0.03	0.25			EUCAST
PMID: 31223105	I	Germany	PRJNA485239	SRR10292311			≥64	0.25	0.25	≤0.016	0.125			EUCAST
PMID: 31223105	I	Germany	PRJNA485259	SRR10292063			≥64	0.5	0.25	≤0.016	0.125			EUCAST
PMID: 31600556	I	Singapore	PRJNA540907	SRR10102340	0.25	2	256	1	0.25	0.06	0.5	≥ 8	0.25	sensititre YeastOne
PMID: 31600556	I	Singapore	PRJNA540907	SRR10102339	0.12	2	> 256	1	0.25	0.12	0.25	0.25	0.12	sensititre YeastOne
PMID: 31600556	I	Singapore	PRJNA540907	SRR10102338	≤ 0.06	2	> 256	1	0.12	0.06	0.12	0.06	0.12	sensititre YeastOne
PMID: 31600556	I	Singapore	PRJNA540907	SRR10102337	≤ 0.06	1	256	2	0.12	0.06	0.12	0.12	0.06	sensititre YeastOne
PMID: 31600556	I	Singapore	PRJNA540907	SRR10102335	≤ 0.06	1	256	2	0.5	0.25	0.12	0.12	0.12	sensititre YeastOne
PMID: 31600556	II	Singapore	PRJNA540907	SRR10102334	0.5	1	8	0.06	0.06	0.015	0.12	0.25	0.06	sensititre YeastOne
PMID: 35862787	I	USA	PRJNA635156	SRR11851725		2	>64					0.25	0.125	CLSI M27
PMID: 35862787	I	USA	PRJNA635156	SRR11851724		2	>64					0.25	0.25	CLSI M27
PMID: 35862787	I	USA	PRJNA635156	SRR11851715		2	>64					0.125		CLSI M27
PMID: 35862787	I	USA	PRJNA635156	SRR11851720		1	>64	1					0.5	CLSI M27
PMID: 35862787	I	USA	PRJNA635156	SRR15006562		1	2	0.06		<0.03			0.06	CLSI M27
PMID: 35862787	I		PRJNA635156	SRR15006561										CLSI M27
PMID: 35862787	IV		PRJNA635156	SRR11851719		0.5	2					0.25	0.06	CLSI M27
PMID: 35862787	IV	USA	PRJNA635156	SRR11851718		1	4					>8	>8	CLSI M27
PMID: 35862787	IV	USA	PRJNA635156	SRR11851717		0.5	4					0.25	0.125	CLSI M27
PMID: 35862787	IV	USA	PRJNA635156	SRR11851716		1	2					0.25		CLSI M27
PMID: 35862787	IV	USA	PRJNA635156	SRR11851714		1	32					>8		CLSI M27
PMID: 35862787	IV	USA	PRJNA635156	SRR11851713		0.5	2	<0.03				0.125	0.06	CLSI M27
PMID: 35862787	IV	USA	PRJNA635156	SRR11851712		1	2					0.06		CLSI M27
PMID: 35862787	IV	USA	PRJNA635156	SRR11851723			4	<0.03				0.25	0.125	CLSI M27
PMID: 35862787	IV	USA	PRJNA635156	SRR11851722										CLSI M27
PMID: 35862787	IV	USA	PRJNA635156	SRR11851721										CLSI M27
PMID: 35862787	IV	USA	PRJNA635156	SRR15006563		0.5				<0.03				CLSI M27
PMID: 31290551	I	Russia	PRJNA514082	SRR9201318	0.12	0.5	>256	2	0.25	0.25	0.25	0.25	0.25	sensititre YeastOne
PMID: 27617098	I	India	PRJEB14717	ERR1519357	64	1	64	2	0.25	0.015	8	8	8	CLSI
PMID: 27617098	I	India	PRJEB14717	ERR1519358	0.125	1	64	0.25	0.125	0.125	0.125	0.25	0.125	CLSI
PMID: 27617098	I	India	PRJEB14717	ERR1519359	0.25	4	64	16	0.5	0.25	0.5	0.5	0.125	CLSI
PMID: 26184929	I	India	PRJEB9463	ERR899743	0.5	0.25	64	0.5	0.125	0.06	0.125	0.5	0.06	CLSI
PMID: 27988485	I	India	PRJNA328792	SRR3883434	0.125	1	64	1	0.125	0.25	0.25	0.25	0.06	CLSI
PMID: 27988485	I	India	PRJNA328792	SRR3883435	0.125	0.25	16	0.125	0.125	0.06	0.125	0.25	0.06	CLSI
PMID: 30559369	III	South Africa	PRJNA328792	SRR3883453	0.5	0.125	64	0.5			0.5	0.25		CLSI
PMID: 30559369	II	Japan	PRJNA328792	SRR3883452	2	0.38	4	0.03			0.25	0.12		CLSI
PMID: 30559369	IV	Venezuela	PRJNA328792	SRR3883464	0.5	0.75	>256	8			1	0.5		CLSI
PMID: 30559369	III	South Africa	PRJNA328792	SRR3883459	0.5	0.38	128	4			1	0.5		CLSI
PMID: 30559369	III	South Africa	PRJNA328792	SRR3883462	0.5	0.38	64	8			0.5	0.25		CLSI
Dr. Chowdhary	I	India	PRJNA328792	SRR3883436	0.5	0.5	64	0.5	0.125	0.06	0.125	0.25	0.06	CLSI
Dr. Chowdhary	I	India	PRJNA328792	SRR3883437	64	1	64	2	0.125	0.06	0.25	1	0.125	CLSI
Dr. Chowdhary	I	India	PRJNA328792	SRR3883439	64	0.5	64	4	0.25	0.06	0.125	1	0.125	CLSI
Dr. Chowdhary	I	India	PRJNA328792	SRR3883440	0.5	0.5	64	1	0.125	0.015	0.125	0.5	0.125	CLSI
Dr. Chowdhary	I	India	PRJNA328792	SRR3883441	0.25	0.5	64	0.06	0.03	0.015	0.125	0.5	0.03	CLSI
Dr. Chowdhary	I	India	PRJNA328792	SRR3883442	0.25	8	64	4	1	8	0.5	2	0.06	CLSI
Dr. Chowdhary	I	India	PRJNA328792	SRR3883443	0.125	0.5	64	0.125	0.125	0.015	0.125	1	0.06	CLSI
Dr. Chowdhary	I	India	PRJNA328792	SRR3883444	4	0.125	64	0.06	0.03	0.015	0.125	1	0.06	CLSI
Dr. Chowdhary	I	India	PRJNA328792	SRR3883445	0.25	0.5	64	0.06	0.125	0.015	0.125	1	0.125	CLSI
Dr. Chowdhary	I	India	PRJNA328792	SRR3883446	0.25	4	64	4	2	1	0.5	1	0.25	CLSI
Dr. Chowdhary	I	India	PRJNA328792	SRR3883447	0.25	4	64	8	0.5	2	0.125	1	0.06	CLSI
Dr. Chowdhary	I	India	PRJNA722434	SRR14252434	64	1	64	2	0.06	0.015	0.125	1	0.125	CLSI
PMID: 30561310	III	Australia	PRJNA485022	SRR7657927	0.12	1	>256	2	0.25	0.06	0.12	0.12	0.12	Sensititer YeastOne YO10 panel (Trek Diagnostic Systems, West Sussex, UK)
PMID: 31163013	I	USA	PRJNA480539	SRR7507279	0.5	1	32	0.032						Sensititre YeastOne
PMID: 30559369	I	Pakistan	PRJNA328792	PEKT00000000	8	0.75	8	0.06			0.5	0.25		CLSI
PMID: 36154919	V	Iran	PRJNA541007	SRR9007776		0.25	8	0.063	0.031	0.031	0.031		0.031	CLSI
PMID: 36154919	V	Iran	PRJNA816104	SRR18325429		0.25	64	1	0.016	0.016	0.031		0.063	CLSI
PMID: 36154919	V	Iran	PRJNA816104	SRR18325430		0.5	64	1	0.125	0.031	0.063		0.031	CLSI
PMID: 36154919	V	Iran	PRJNA816104	SRR18325431		0.25	1	0.016	0.016	0.016	0.063		0.031	CLSI
PMID: 36154919	V	Iran	PRJNA816104	SRR18325432		0.25	1	0.016	0.016	0.016	0.063		0.031	CLSI

## Sheet: S2
Table S2. SNPs in reported antifungal resistance genes.
Clade	GENE	ID	#CHROM	POS	ID	REF	ALT	FORMAT	ERR1519357	ERR1519358	ERR1519359	ERR2299868	ERR2299869	ERR2299870	ERR2299871	ERR2299872	ERR2299875	ERR2299876	ERR2299878	ERR2299879	ERR2299880	ERR2299881	ERR2299882	ERR2299883	ERR2299884	ERR2299885	ERR2299887	ERR2299888	ERR2299889	ERR2299890	ERR2299891	ERR2299892	ERR2299893	ERR2299894	ERR899743	SRR10102335	SRR10102337	SRR10102338	SRR10102339	SRR10102340	SRR10292063	SRR10292114	SRR10292311	SRR10554762	SRR10554763	SRR11485325	SRR11485326	SRR11485327	SRR11485328
I	CDR1	B9J08_000164	PEKT02000001.1	350921	PEKT02000001.1::350921	T	A	GT:FT;ANN=A|missense_variant|MODERATE|B9J08_000164|gene-B9J08_000164|transcript|rna-gnl|WGS:PEKT|mrna_B9J08_000164T0|protein_coding|1/1|c.2127A>T|p.Glu709Asp|2127/4527|2127/4527|709/1508||,A|upstream_gene_variant|MODIFIER|B9J08_000162|gene-B9J08_000162|transcript|rna-gnl|WGS:PEKT|mrna_B9J08_000162T0|protein_coding||c.-3811A>T|||||3811|,A|upstream_gene_variant|MODIFIER|B9J08_000163|gene-B9J08_0001…	0:PASS	0:PASS	1:PASS	1:PASS	1:PASS	1:PASS	1:PASS	1:PASS	1:PASS	1:PASS	1:PASS	1:PASS	1:PASS	1:PASS	1:PASS	1:PASS	1:PASS	1:PASS	1:PASS	1:PASS	1:PASS	1:PASS	1:PASS	1:PASS	1:PASS	1:PASS	0:PASS	0:PASS	1:PASS	1:PASS	0:PASS	1:PASS	0:PASS	1:PASS	1:PASS	0:PASS	0:PASS	1:PASS	0:PASS	1:PASS	1:PASS
I	CDR1	B9J08_000164	PEKT02000001.1	350938	PEKT02000001.1::350938	C	A	GT:FT;ANN=A|missense_variant|MODERATE|B9J08_000164|gene-B9J08_000164|transcript|rna-gnl|WGS:PEKT|mrna_B9J08_000164T0|protein_coding|1/1|c.2110G>T|p.Val704Leu|2110/4527|2110/4527|704/1508||,A|upstream_gene_variant|MODIFIER|B9J08_000162|gene-B9J08_000162|transcript|rna-gnl|WGS:PEKT|mrna_B9J08_000162T0|protein_coding||c.-3828G>T|||||3828|,A|upstream_gene_variant|MODIFIER|B9J08_000163|gene-B9J08_0001…	0:PASS	0:PASS	0:PASS	0:PASS	0:PASS	0:PASS	0:PASS	0:PASS	0:PASS	0:PASS	0:PASS	0:PASS	0:PASS	0:PASS	0:PASS	0:PASS	0:PASS	0:PASS	0:PASS	0:PASS	0:PASS	0:PASS	0:PASS	0:PASS	0:PASS	0:PASS	1:PASS	1:PASS	0:PASS	0:PASS	1:PASS	0:PASS	1:PASS	0:PASS	0:PASS	1:PASS	1:PASS	0:PASS	1:PASS	0:PASS	0:PASS
I	PMS1	B9J08_000094	PEKT02000001.1	210189	PEKT02000001.1::210189	T	C	GT:FT;ANN=C|synonymous_variant|LOW|B9J08_000094|gene-B9J08_000094|transcript|rna-gnl|WGS:PEKT|mrna_B9J08_000094T0|protein_coding|1/1|c.801T>C|p.Tyr267Tyr|801/2646|801/2646|267/881||,C|upstream_gene_variant|MODIFIER|B9J08_000092|gene-B9J08_000092|transcript|rna-gnl|WGS:PEKT|mrna_B9J08_000092T0|protein_coding||c.-4335A>G|||||4335|,C|upstream_gene_variant|MODIFIER|B9J08_000095|gene-B9J08_000095|tran…	1:PASS	1:PASS	1:PASS	1:PASS	1:PASS	1:PASS	1:PASS	1:PASS	1:PASS	1:PASS	1:PASS	1:PASS	1:PASS	1:PASS	1:PASS	1:PASS	1:PASS	1:PASS	1:PASS	1:PASS	1:PASS	1:PASS	1:PASS	1:PASS	1:PASS	1:PASS	1:PASS	1:PASS	1:PASS	1:PASS	1:PASS	1:PASS	1:PASS	1:PASS	1:PASS	1:PASS	1:PASS	1:PASS	1:PASS	1:PASS	1:PASS
I	ERG11	B9J08_001448	PEKT02000003.1	833880	PEKT02000003.1::833880	T	C	GT:FT;ANN=C|missense_variant|MODERATE|B9J08_001448|gene-B9J08_001448|transcript|rna-gnl|WGS:PEKT|mrna_B9J08_001448T0|protein_coding|1/1|c.428A>G|p.Lys143Arg|428/1575|428/1575|143/524||,C|upstream_gene_variant|MODIFIER|B9J08_001445|gene-B9J08_001445|transcript|rna-gnl|WGS:PEKT|mrna_B9J08_001445T0|protein_coding||c.-4237A>G|||||4237|,C|upstream_gene_variant|MODIFIER|B9J08_001446|gene-B9J08_001446|t…	1:PASS	1:PASS	0:PASS	0:PASS	0:PASS	0:PASS	0:PASS	0:PASS	0:PASS	0:PASS	0:PASS	0:PASS	0:PASS	0:PASS	0:PASS	0:PASS	0:PASS	0:PASS	0:PASS	0:PASS	0:PASS	0:PASS	0:PASS	0:PASS	0:PASS	0:PASS	1:PASS	1:PASS	0:PASS	0:PASS	1:PASS	0:PASS	1:PASS	0:PASS	0:PASS	1:PASS	1:PASS	1:PASS	1:PASS	0:PASS	0:PASS
I	ERG11	B9J08_001448	PEKT02000003.1	833913	PEKT02000003.1::833913	T	A	GT:FT;ANN=A|missense_variant|MODERATE|B9J08_001448|gene-B9J08_001448|transcript|rna-gnl|WGS:PEKT|mrna_B9J08_001448T0|protein_coding|1/1|c.395A>T|p.Tyr132Phe|395/1575|395/1575|132/524||,A|upstream_gene_variant|MODIFIER|B9J08_001445|gene-B9J08_001445|transcript|rna-gnl|WGS:PEKT|mrna_B9J08_001445T0|protein_coding||c.-4270A>T|||||4270|,A|upstream_gene_variant|MODIFIER|B9J08_001446|gene-B9J08_001446|t…	0:PASS	0:PASS	1:PASS	1:PASS	1:PASS	1:PASS	1:PASS	1:PASS	1:PASS	1:PASS	1:PASS	1:PASS	1:PASS	1:PASS	1:PASS	1:PASS	1:PASS	1:PASS	1:PASS	1:PASS	1:PASS	1:PASS	1:PASS	1:PASS	1:PASS	1:PASS	0:PASS	0:PASS	1:PASS	1:PASS	0:PASS	1:PASS	0:PASS	1:PASS	1:PASS	0:PASS	0:PASS	0:PASS	0:PASS	1:PASS	1:PASS
I	FKS1	B9J08_000964	PEKT02000002.1	1004440	PEKT02000002.1::1004440	A	C	GT:FT;ANN=C|missense_variant|MODERATE|B9J08_000964|gene-B9J08_000964|transcript|rna-gnl|WGS:PEKT|mrna_B9J08_000964T0|protein_coding|1/1|c.4100T>G|p.Phe1367Cys|4100/5667|4100/5667|1367/1888||,C|downstream_gene_variant|MODIFIER|B9J08_000961|gene-B9J08_000961|transcript|rna-gnl|WGS:PEKT|mrna_B9J08_000961T0|protein_coding||c.*4844A>C|||||4844|,C|downstream_gene_variant|MODIFIER|B9J08_000962|gene-B9J0…	0:PASS	0:PASS	0:PASS	0:PASS	0:PASS	0:PASS	0:PASS	0:PASS	0:PASS	0:PASS	0:PASS	0:PASS	0:PASS	0:PASS	0:PASS	0:PASS	0:PASS	0:PASS	0:PASS	0:PASS	0:PASS	0:PASS	0:PASS	0:PASS	0:PASS	0:PASS	0:PASS	0:PASS	0:PASS	0:PASS	0:PASS	0:PASS	0:PASS	0:PASS	0:PASS	0:PASS	0:PASS	0:PASS	0:PASS	0:PASS	0:PASS
I	FKS1	B9J08_000964	PEKT02000002.1	1005167	PEKT02000002.1::1005167	C	T	GT:FT;ANN=T|missense_variant|MODERATE|B9J08_000964|gene-B9J08_000964|transcript|rna-gnl|WGS:PEKT|mrna_B9J08_000964T0|protein_coding|1/1|c.3373G>A|p.Glu1125Lys|3373/5667|3373/5667|1125/1888||,T|downstream_gene_variant|MODIFIER|B9J08_000962|gene-B9J08_000962|transcript|rna-gnl|WGS:PEKT|mrna_B9J08_000962T0|protein_coding||c.*4478C>T|||||4478|,T|downstream_gene_variant|MODIFIER|B9J08_000963|gene-B9J0…	0:PASS	0:PASS	0:PASS	0:PASS	0:PASS	0:PASS	0:PASS	0:PASS	0:PASS	0:PASS	0:PASS	0:PASS	0:PASS	0:PASS	0:PASS	0:PASS	0:PASS	0:PASS	0:PASS	0:PASS	0:PASS	0:PASS	0:PASS	0:PASS	0:PASS	0:PASS	0:PASS	0:PASS	0:PASS	0:PASS	0:PASS	0:PASS	0:PASS	0:PASS	0:PASS	0:PASS	0:PASS	0:PASS	0:PASS	0:PASS	0:PASS
I	FKS1	B9J08_000964	PEKT02000002.1	1006624	PEKT02000002.1::1006624	G	T,A	GT:FT;ANN=A|missense_variant|MODERATE|B9J08_000964|gene-B9J08_000964|transcript|rna-gnl|WGS:PEKT|mrna_B9J08_000964T0|protein_coding|1/1|c.1916C>T|p.Ser639Phe|1916/5667|1916/5667|639/1888||,T|missense_variant|MODERATE|B9J08_000964|gene-B9J08_000964|transcript|rna-gnl|WGS:PEKT|mrna_B9J08_000964T0|protein_coding|1/1|c.1916C>A|p.Ser639Tyr|1916/5667|1916/5667|639/1888||,A|downstream_gene_variant|MODIF…	0:PASS	0:PASS	0:PASS	0:PASS	0:PASS	0:PASS	0:PASS	0:PASS	0:PASS	0:PASS	0:PASS	0:PASS	0:PASS	0:PASS	0:PASS	0:PASS	0:PASS	0:PASS	0:PASS	0:PASS	0:PASS	1:PASS	0:PASS	0:PASS	0:PASS	0:PASS	0:PASS	0:PASS	0:PASS	0:PASS	0:PASS	0:PASS	0:PASS	0:PASS	0:PASS	0:PASS	0:PASS	0:PASS	0:PASS	2:PASS	0:PASS
I	FKS1	B9J08_000964	PEKT02000002.1	1006625	PEKT02000002.1::1006625	A	G	GT:FT;ANN=G|missense_variant|MODERATE|B9J08_000964|gene-B9J08_000964|transcript|rna-gnl|WGS:PEKT|mrna_B9J08_000964T0|protein_coding|1/1|c.1915T>C|p.Ser639Pro|1915/5667|1915/5667|639/1888||,G|downstream_gene_variant|MODIFIER|B9J08_000963|gene-B9J08_000963|transcript|rna-gnl|WGS:PEKT|mrna_B9J08_000963T0|protein_coding||c.*3876A>G|||||3876|,G|downstream_gene_variant|MODIFIER|B9J08_000965|gene-B9J08_…	0:PASS	0:PASS	0:PASS	0:PASS	0:PASS	0:PASS	0:PASS	0:PASS	0:PASS	0:PASS	0:PASS	0:PASS	0:PASS	0:PASS	0:PASS	0:PASS	0:PASS	0:PASS	0:PASS	0:PASS	0:PASS	0:PASS	0:PASS	0:PASS	0:PASS	0:PASS	0:PASS	0:PASS	0:PASS	0:PASS	0:PASS	0:PASS	0:PASS	0:PASS	0:PASS	0:PASS	0:PASS	0:PASS	0:PASS	0:PASS	0:PASS
I	FKS1	B9J08_000964	PEKT02000002.1	1008048	PEKT02000002.1::1008048	G	A	GT:FT;ANN=A|synonymous_variant|LOW|B9J08_000964|gene-B9J08_000964|transcript|rna-gnl|WGS:PEKT|mrna_B9J08_000964T0|protein_coding|1/1|c.492C>T|p.Asp164Asp|492/5667|492/5667|164/1888||,A|downstream_gene_variant|MODIFIER|B9J08_000965|gene-B9J08_000965|transcript|rna-gnl|WGS:PEKT|mrna_B9J08_000965T0|protein_coding||c.*3471C>T|||||3471|	0:PASS	0:PASS	0:PASS	0:PASS	0:PASS	0:PASS	0:PASS	0:PASS	0:PASS	0:PASS	0:PASS	0:PASS	0:PASS	0:PASS	0:PASS	0:PASS	0:PASS	0:PASS	0:PASS	0:PASS	0:PASS	0:PASS	0:PASS	0:PASS	0:PASS	0:PASS	0:PASS	0:PASS	0:PASS	0:PASS	0:PASS	0:PASS	0:PASS	0:PASS	1:PASS	0:PASS	0:PASS	0:PASS	0:PASS	0:PASS	0:PASS
Clade	GENE	ID	#CHROM	POS	ID	REF	ALT	FORMAT	SRR11485317	SRR11485318	SRR11485319	SRR11485320	SRR11485321	SRR11485322	SRR11485323	SRR11485324	SRR11485331	SRR11485332	SRR11485333	SRR11485334	SRR12916689	SRR12916691	SRR12916692	SRR12916693	SRR12916694	SRR15192302	SRR15192304	SRR15192306	SRR15192316	SRR23080876	SRR3883453	SRR3883459	SRR3883462	SRR7657927	SRR9316720	SRR9316721	SRR9316722	SRR9316723	SRR9316724	SRR9316725	SRR9316726	SRR9316727	SRR9316728	SRR9316729	SRR9316734	SRR9316735	SRR9316736	SRR9316738	SRR9316739
III	CDR1	CJI97_000167	NW_021640162.1	381577	PEKT02000001.1::349511	G	A	GT:FT;ANN=A|synonymous_variant|LOW|exon-XM_029032254.1-1|GENE_exon-XM_029032254.1-1|transcript|rna-XM_029032254.1|protein_coding|1/1|c.3537C>T|p.Tyr1179Tyr|3537/4527|3537/4527|1179/1508||,A|upstream_gene_variant|MODIFIER|exon-XM_029032252.1-1|GENE_exon-XM_029032252.1-1|transcript|rna-XM_029032252.1|protein_coding||c.-2401C>T|||||2401|,A|upstream_gene_variant|MODIFIER|exon-XM_029032253.1-1|GENE_ex…	0:PASS	0:PASS	0:PASS	0:PASS	0:PASS	0:PASS	0:PASS	0:PASS	0:PASS	0:PASS	0:PASS	0:PASS	0:PASS	0:PASS	0:PASS	0:PASS	0:PASS	1:PASS	1:PASS	1:PASS	0:PASS	0:PASS	0:PASS	0:PASS	0:PASS	0:PASS	0:PASS	0:PASS	0:PASS	0:PASS	0:PASS	0:PASS	0:PASS	0:PASS	0:PASS	0:PASS	0:PASS	0:PASS	0:PASS	0:PASS	0:PASS
III	ERG11	CJI97_001156	NW_021640163.1	208442	PEKT02000003.1::833934	C	T	GT:FT;ANN=T|missense_variant|MODERATE|exon-XM_029033208.1-1|GENE_exon-XM_029033208.1-1|transcript|rna-XM_029033208.1|protein_coding|1/1|c.374C>T|p.Ala125Val|374/1575|374/1575|125/524||,T|upstream_gene_variant|MODIFIER|CJI97_001157|gene-CJI97_001157|transcript|XM_029033209.1|protein_coding||c.-1353C>T|||||1354|WARNING_TRANSCRIPT_NO_START_CODON,T|upstream_gene_variant|MODIFIER|exon-XM_029033209.1-1…	0:PASS	0:PASS	0:PASS	0:PASS	0:PASS	0:PASS	0:PASS	0:PASS	0:PASS	0:PASS	0:PASS	0:PASS	0:PASS	0:PASS	0:PASS	0:PASS	0:PASS	0:PASS	0:PASS	0:PASS	1:PASS	0:PASS	0:PASS	0:PASS	0:PASS	0:PASS	0:PASS	0:PASS	0:PASS	0:PASS	0:PASS	0:PASS	0:PASS	0:PASS	0:PASS	0:PASS	0:PASS	0:PASS	0:PASS	0:PASS	0:PASS
III	ERG11	CJI97_001156	NW_021640163.1	208444	PEKT02000003.1::833936	C	T	GT:FT;ANN=T|missense_variant|MODERATE|exon-XM_029033208.1-1|GENE_exon-XM_029033208.1-1|transcript|rna-XM_029033208.1|protein_coding|1/1|c.376C>T|p.Leu126Phe|376/1575|376/1575|126/524||,T|upstream_gene_variant|MODIFIER|CJI97_001157|gene-CJI97_001157|transcript|XM_029033209.1|protein_coding||c.-1351C>T|||||1352|WARNING_TRANSCRIPT_NO_START_CODON,T|upstream_gene_variant|MODIFIER|exon-XM_029033209.1-1…	0:PASS	0:PASS	0:PASS	0:PASS	0:PASS	0:PASS	0:PASS	0:PASS	0:PASS	0:PASS	0:PASS	0:PASS	0:PASS	0:PASS	0:PASS	0:PASS	0:PASS	0:PASS	0:PASS	0:PASS	1:PASS	0:PASS	0:PASS	0:PASS	0:PASS	0:PASS	0:PASS	0:PASS	0:PASS	0:PASS	0:PASS	0:PASS	0:PASS	0:PASS	0:PASS	0:PASS	0:PASS	0:PASS	0:PASS	0:PASS	0:PASS
III	STE6	CJI97_001933	NW_021640164.1	344759	PEKT02000006.1::342089	G	A	GT:FT;ANN=A|missense_variant|MODERATE|exon-XM_029033966.1-1|GENE_exon-XM_029033966.1-1|transcript|rna-XM_029033966.1|protein_coding|1/1|c.718G>A|p.Gly240Ser|718/3675|718/3675|240/1224||,A|upstream_gene_variant|MODIFIER|CJI97_001934|gene-CJI97_001934|transcript|XM_029033967.1|protein_coding||c.-2993G>A|||||2994|WARNING_TRANSCRIPT_NO_START_CODON,A|downstream_gene_variant|MODIFIER|CJI97_001931|gene-…	0:PASS	0:PASS	0:PASS	0:PASS	0:PASS	0:PASS	0:PASS	0:PASS	0:PASS	0:PASS	0:PASS	0:PASS	0:PASS	0:PASS	0:PASS	0:PASS	0:PASS	0:PASS	0:PASS	0:PASS	1:PASS	0:PASS	0:PASS	0:PASS	0:PASS	0:PASS	0:PASS	0:PASS	0:PASS	0:PASS	0:PASS	0:PASS	0:PASS	0:PASS	0:PASS	0:PASS	0:PASS	0:PASS	0:PASS	0:PASS	0:PASS
III	STE6	CJI97_001933	NW_021640164.1	347655	PEKT02000006.1::344983	G	A	GT:FT;ANN=A|missense_variant|MODERATE|exon-XM_029033966.1-1|GENE_exon-XM_029033966.1-1|transcript|rna-XM_029033966.1|protein_coding|1/1|c.3614G>A|p.Gly1205Glu|3614/3675|3614/3675|1205/1224||,A|upstream_gene_variant|MODIFIER|CJI97_001934|gene-CJI97_001934|transcript|XM_029033967.1|protein_coding||c.-97G>A|||||98|WARNING_TRANSCRIPT_NO_START_CODON,A|upstream_gene_variant|MODIFIER|CJI97_001935|gene-C…	0:PASS	0:PASS	0:PASS	0:PASS	0:PASS	0:PASS	0:PASS	0:PASS	0:PASS	0:PASS	0:PASS	0:PASS	0:PASS	0:PASS	0:PASS	0:PASS	0:PASS	0:PASS	0:PASS	0:PASS	1:PASS	0:PASS	0:PASS	0:PASS	0:PASS	0:PASS	0:PASS	0:PASS	0:PASS	0:PASS	0:PASS	0:PASS	0:PASS	0:PASS	0:PASS	0:PASS	0:PASS	0:PASS	0:PASS	0:PASS	0:PASS
III	FKS1	CJI97_000983	NW_021640162.1	2137612	PEKT02000002.1::1006624	G	A	GT:FT;ANN=A|missense_variant|MODERATE|exon-XM_029033040.1-1|GENE_exon-XM_029033040.1-1|transcript|rna-XM_029033040.1|protein_coding|1/1|c.1916C>T|p.Ser639Phe|1916/5667|1916/5667|639/1888||,A|upstream_gene_variant|MODIFIER|CJI97_000984|gene-CJI97_000984|transcript|XM_029033041.1|protein_coding||c.-4883G>A|||||4884|WARNING_TRANSCRIPT_NO_START_CODON,A|downstream_gene_variant|MODIFIER|CJI97_000982|ge…	0:PASS	0:PASS	0:PASS	0:PASS	0:PASS	0:PASS	0:PASS	0:PASS	0:PASS	0:PASS	0:PASS	0:PASS	0:PASS	0:PASS	0:PASS	0:PASS	0:PASS	0:PASS	0:PASS	0:PASS	0:PASS	0:PASS	0:PASS	0:PASS	0:PASS	0:PASS	0:PASS	0:PASS	0:PASS	0:PASS	0:PASS	0:PASS	0:PASS	0:PASS	0:PASS	0:PASS	0:PASS	0:PASS	0:PASS	0:PASS	0:PASS
III	FKS2	CJI97_001040	NW_021640162.1	2279796	PEKT02000002.1::1148798	A	C	GT:FT;ANN=C|missense_variant|MODERATE|exon-XM_029033096.1-1|GENE_exon-XM_029033096.1-1|transcript|rna-XM_029033096.1|protein_coding|2/2|c.3114A>C|p.Lys1038Asn|3114/5316|3114/5316|1038/1771||,C|upstream_gene_variant|MODIFIER|CJI97_001041|gene-CJI97_001041|transcript|XM_029033097.1|protein_coding||c.-2206A>C|||||2207|WARNING_TRANSCRIPT_NO_START_CODON,C|upstream_gene_variant|MODIFIER|CJI97_001042|ge…	0:PASS	0:PASS	0:PASS	0:PASS	0:PASS	0:PASS	0:PASS	0:PASS	0:PASS	0:PASS	0:PASS	0:PASS	0:PASS	0:PASS	0:PASS	0:PASS	0:PASS	0:PASS	0:PASS	0:PASS	1:PASS	0:PASS	0:PASS	0:PASS	0:PASS	0:PASS	0:PASS	0:PASS	0:PASS	0:PASS	0:PASS	0:PASS	0:PASS	0:PASS	0:PASS	0:PASS	0:PASS	0:PASS	0:PASS	0:PASS	0:PASS
III	ERG4	CJI97_002908	NW_021640165.1	1653865	PEKT02000007.1::566310	T	C	GT:FT;ANN=C|synonymous_variant|LOW|exon-XM_029034920.1-1|GENE_exon-XM_029034920.1-1|transcript|rna-XM_029034920.1|protein_coding|1/1|c.1278A>G|p.Val426Val|1278/1389|1278/1389|426/462||,C|upstream_gene_variant|MODIFIER|exon-XM_029034917.1-1|GENE_exon-XM_029034917.1-1|transcript|rna-XM_029034917.1|protein_coding||c.-3177A>G|||||3177|,C|upstream_gene_variant|MODIFIER|exon-XM_029034918.1-1|GENE_exon-…	0:PASS	0:PASS	0:PASS	0:PASS	0:PASS	0:PASS	0:PASS	0:PASS	0:PASS	0:PASS	0:PASS	0:PASS	0:PASS	0:PASS	0:PASS	0:PASS	0:PASS	0:PASS	0:PASS	0:PASS	1:PASS	0:PASS	0:PASS	0:PASS	0:PASS	0:PASS	0:PASS	0:PASS	0:PASS	0:PASS	0:PASS	0:PASS	0:PASS	0:PASS	0:PASS	0:PASS	0:PASS	0:PASS	0:PASS	0:PASS	0:PASS
Clade	GENE	ID	#CHROM	POS	ID	REF	ALT	FORMAT	SRR11851712	SRR11851713	SRR11851714	SRR11851716	SRR11851717	SRR11851718	SRR11851719	SRR11851721	SRR11851722	SRR11851723	SRR15006563	SRR15192303	SRR15192305	SRR15192307	SRR15192308	SRR15192312	SRR19214213	SRR3883464	SRR7140001	SRR7140002	SRR7140004	SRR7140005	SRR7140006	SRR7140007	SRR7140008	SRR7140009	SRR7140010	SRR7140011	SRR7140012	SRR7140013	SRR7140014	SRR7140015	SRR7140016	SRR7140017	SRR7140018	SRR7140019	SRR7140020	SRR7140021	SRR7140022	SRR7140023	SRR7140024
IV	TAC1B	CJJ09_004833	CP043446.1	804811	PEKT02000009.1::815231	T	C	GT:FT;ANN=C|missense_variant|MODERATE|CJJ09_004833|gene-CJJ09_004833|transcript|rna-gnl|328792|mrna_CJJ09_004833T0|protein_coding|1/1|c.641T>C|p.Phe214Ser|641/2592|641/2592|214/863||,C|upstream_gene_variant|MODIFIER|CJJ09_004829|gene-CJJ09_004829|transcript|rna-gnl|328792|mrna_CJJ09_004829T0|protein_coding||c.-4618A>G|||||4618|,C|downstream_gene_variant|MODIFIER|CJJ09_004830|gene-CJJ09_004830|tra…	0:PASS	0:PASS	0:PASS	0:PASS	0:PASS	0:PASS	0:PASS	0:PASS	0:PASS	0:PASS	0:PASS	0:PASS	0:PASS	0:PASS	0:PASS	0:PASS	0:PASS	0:PASS	0:PASS	0:PASS	1:PASS	0:PASS	0:PASS	0:PASS	0:PASS	0:PASS	0:PASS	0:PASS	0:PASS	0:PASS	0:PASS	0:PASS	0:PASS	0:PASS	0:PASS	0:PASS	0:PASS	0:PASS	0:PASS	0:PASS	0:PASS
IV	TAC1B	CJJ09_004833	CP043446.1	805954	PEKT02000009.1::816374	C	A	GT:FT;ANN=A|missense_variant|MODERATE|CJJ09_004833|gene-CJJ09_004833|transcript|rna-gnl|328792|mrna_CJJ09_004833T0|protein_coding|1/1|c.1784C>A|p.Pro595His|1784/2592|1784/2592|595/863||,A|downstream_gene_variant|MODIFIER|CJJ09_004830|gene-CJJ09_004830|transcript|rna-gnl|328792|mrna_CJJ09_004830T0|protein_coding||c.*3844C>A|||||3844|,A|downstream_gene_variant|MODIFIER|CJJ09_004831|gene-CJJ09_00483…	0:PASS	0:PASS	0:PASS	0:PASS	0:PASS	0:PASS	0:PASS	0:PASS	0:PASS	0:PASS	0:PASS	0:PASS	0:PASS	0:PASS	0:PASS	0:PASS	0:PASS	0:PASS	0:PASS	0:PASS	0:PASS	0:PASS	0:PASS	0:PASS	0:PASS	0:PASS	0:PASS	0:PASS	0:PASS	0:PASS	0:PASS	0:PASS	0:PASS	0:PASS	0:PASS	0:PASS	0:PASS	0:PASS	0:PASS	0:PASS	0:PASS
IV	TAC1B	CJJ09_004833	CP043446.1	806121	PEKT02000009.1::816541	G	A	GT:FT;ANN=A|missense_variant|MODERATE|CJJ09_004833|gene-CJJ09_004833|transcript|rna-gnl|328792|mrna_CJJ09_004833T0|protein_coding|1/1|c.1951G>A|p.Ala651Thr|1951/2592|1951/2592|651/863||,A|downstream_gene_variant|MODIFIER|CJJ09_004830|gene-CJJ09_004830|transcript|rna-gnl|328792|mrna_CJJ09_004830T0|protein_coding||c.*4011G>A|||||4011|,A|downstream_gene_variant|MODIFIER|CJJ09_004831|gene-CJJ09_00483…	0:PASS	0:PASS	0:PASS	0:PASS	0:PASS	0:PASS	0:PASS	0:PASS	0:PASS	0:PASS	0:PASS	0:PASS	0:PASS	0:PASS	0:PASS	0:PASS	0:PASS	0:PASS	1:PASS	0:PASS	0:PASS	0:PASS	.:PropFail	1:PASS	0:PASS	1:PASS	.:PropFail	0:PASS	0:PASS	0:PASS	0:PASS	0:PASS	0:PASS	0:PASS	0:PASS	0:PASS	1:PASS	0:PASS	0:PASS	0:PASS	1:PASS
IV	ERG3	CJJ09_000369	CP043442.1	816737	PEKT02000007.1::2370374	C	T	GT:FT;ANN=T|missense_variant|MODERATE|CJJ09_000369|gene-CJJ09_000369|transcript|rna-gnl|328792|mrna_CJJ09_000369T0|protein_coding|1/1|c.680C>T|p.Thr227Ile|680/1092|680/1092|227/363||,T|upstream_gene_variant|MODIFIER|CJJ09_000370|gene-CJJ09_000370|transcript|rna-gnl|328792|mrna_CJJ09_000370T0|protein_coding||c.-666C>T|||||666|,T|upstream_gene_variant|MODIFIER|CJJ09_000371|gene-CJJ09_000371|transcr…	0:PASS	0:PASS	0:PASS	0:PASS	0:PASS	1:PASS	0:PASS	0:PASS	0:PASS	0:PASS	0:PASS	0:PASS	0:PASS	0:PASS	0:PASS	0:PASS	0:PASS	0:PASS	0:PASS	0:PASS	0:PASS	0:PASS	0:PASS	0:PASS	0:PASS	0:PASS	0:PASS	0:PASS	0:PASS	0:PASS	0:PASS	0:PASS	0:PASS	0:PASS	0:PASS	0:PASS	0:PASS	0:PASS	0:PASS	0:PASS	0:PASS
IV	ERG11	CJJ09_003699	CP043444.1	1565754	PEKT02000003.1::832910	A	C	GT:FT;ANN=C|missense_variant|MODERATE|CJJ09_003699|gene-CJJ09_003699|transcript|rna-gnl|328792|mrna_CJJ09_003699T0|protein_coding|1/1|c.1398T>G|p.Ile466Met|1398/1575|1398/1575|466/524||,C|upstream_gene_variant|MODIFIER|CJJ09_003695|gene-CJJ09_003695|transcript|rna-gnl|328792|mrna_CJJ09_003695T0|protein_coding||c.-3786T>G|||||3786|,C|upstream_gene_variant|MODIFIER|CJJ09_003696|gene-CJJ09_003696|tr…	0:PASS	0:PASS	0:PASS	0:PASS	0:PASS	0:PASS	0:PASS	0:PASS	0:PASS	0:PASS	0:PASS	0:PASS	0:PASS	0:PASS	0:PASS	0:PASS	0:PASS	0:PASS	0:PASS	1:PASS	0:PASS	0:PASS	0:PASS	0:PASS	0:PASS	0:PASS	0:PASS	0:PASS	1:PASS	0:PASS	0:PASS	1:PASS	0:PASS	0:PASS	0:PASS	0:PASS	0:PASS	0:PASS	0:PASS	0:PASS	0:PASS
IV	ERG11	CJJ09_003699	CP043444.1	1565777	PEKT02000003.1::832933	C	T	GT:FT;ANN=T|missense_variant|MODERATE|CJJ09_003699|gene-CJJ09_003699|transcript|rna-gnl|328792|mrna_CJJ09_003699T0|protein_coding|1/1|c.1375G>A|p.Gly459Ser|1375/1575|1375/1575|459/524||,T|upstream_gene_variant|MODIFIER|CJJ09_003695|gene-CJJ09_003695|transcript|rna-gnl|328792|mrna_CJJ09_003695T0|protein_coding||c.-3809G>A|||||3809|,T|upstream_gene_variant|MODIFIER|CJJ09_003696|gene-CJJ09_003696|tr…	0:PASS	0:PASS	0:PASS	0:PASS	0:PASS	0:PASS	0:PASS	0:PASS	0:PASS	0:PASS	0:PASS	0:PASS	0:PASS	0:PASS	0:PASS	0:PASS	0:PASS	0:PASS	0:PASS	0:PASS	0:PASS	0:PASS	0:PASS	0:PASS	0:PASS	0:PASS	0:PASS	0:PASS	0:PASS	1:PASS	0:PASS	0:PASS	0:PASS	1:PASS	0:PASS	0:PASS	0:PASS	0:PASS	1:PASS	0:PASS	0:PASS
IV	ERG11	CJJ09_003699	CP043444.1	1566724	PEKT02000003.1::833880	T	C	GT:FT;ANN=C|missense_variant|MODERATE|CJJ09_003699|gene-CJJ09_003699|transcript|rna-gnl|328792|mrna_CJJ09_003699T0|protein_coding|1/1|c.428A>G|p.Lys143Arg|428/1575|428/1575|143/524||,C|upstream_gene_variant|MODIFIER|CJJ09_003695|gene-CJJ09_003695|transcript|rna-gnl|328792|mrna_CJJ09_003695T0|protein_coding||c.-4756A>G|||||4756|,C|upstream_gene_variant|MODIFIER|CJJ09_003696|gene-CJJ09_003696|trans…	0:PASS	0:PASS	0:PASS	0:PASS	0:PASS	0:PASS	0:PASS	0:PASS	0:PASS	0:PASS	0:PASS	0:PASS	0:PASS	0:PASS	0:PASS	0:PASS	0:PASS	0:PASS	0:PASS	0:PASS	0:PASS	0:PASS	0:PASS	0:PASS	0:PASS	0:PASS	0:PASS	0:PASS	0:PASS	0:PASS	0:PASS	0:PASS	0:PASS	0:PASS	0:PASS	0:PASS	0:PASS	0:PASS	0:PASS	0:PASS	0:PASS
IV	ERG11	CJJ09_003699	CP043444.1	1566757	PEKT02000003.1::833913	A	T	GT:FT;ANN=T|missense_variant|MODERATE|CJJ09_003699|gene-CJJ09_003699|transcript|rna-gnl|328792|mrna_CJJ09_003699T0|protein_coding|1/1|c.395T>A|p.Phe132Tyr|395/1575|395/1575|132/524||,T|upstream_gene_variant|MODIFIER|CJJ09_003695|gene-CJJ09_003695|transcript|rna-gnl|328792|mrna_CJJ09_003695T0|protein_coding||c.-4789T>A|||||4789|,T|upstream_gene_variant|MODIFIER|CJJ09_003696|gene-CJJ09_003696|trans…	1:PASS	1:PASS	0:PASS	1:PASS	1:PASS	1:PASS	1:PASS	1:PASS	1:PASS	1:PASS	1:PASS	1:PASS	1:PASS	1:PASS	1:PASS	1:PASS	1:PASS	0:PASS	1:PASS	1:PASS	1:PASS	1:PASS	1:PASS	1:PASS	1:PASS	1:PASS	1:PASS	1:PASS	1:PASS	1:PASS	1:PASS	1:PASS	1:PASS	1:PASS	1:PASS	1:PASS	1:PASS	1:PASS	1:PASS	1:PASS	1:PASS
IV	FKS1	CJJ09_002924	CP043443.1	2100709	PEKT02000002.1::1006625	A	G	GT:FT;ANN=G|missense_variant|MODERATE|CJJ09_002924|gene-CJJ09_002924|transcript|rna-gnl|328792|mrna_CJJ09_002924T0|protein_coding|1/1|c.1915T>C|p.Ser639Pro|1915/5667|1915/5667|639/1888||,G|downstream_gene_variant|MODIFIER|CJJ09_002923|gene-CJJ09_002923|transcript|rna-gnl|328792|mrna_CJJ09_002923T0|protein_coding||c.*3876A>G|||||3876|,G|downstream_gene_variant|MODIFIER|CJJ09_002925|gene-CJJ09_0029…	0:PASS	0:PASS	1:PASS	0:PASS	0:PASS	1:PASS	0:PASS	0:PASS	0:PASS	0:PASS	0:PASS	0:PASS	0:PASS	0:PASS	0:PASS	0:PASS	0:PASS	0:PASS	0:PASS	0:PASS	0:PASS	0:PASS	0:PASS	0:PASS	0:PASS	0:PASS	0:PASS	0:PASS	0:PASS	0:PASS	0:PASS	0:PASS	0:PASS	0:PASS	0:PASS	0:PASS	0:PASS	0:PASS	0:PASS	0:PASS	0:PASS
[truncated: 111 more columns]

## Sheet: S3
Table S3. Genes adjacent to the 16 noncoding SNPs independent of linkage to those located in coding sequences
Clade	Drug	SNP	MAF	nobs	Upstream gene	Downstream gene
I	FLU	PEKT02000001.1_897129	0.036	126	B9J08_000433 (895481..896764)	B9J08_000434 (897308..898219)
		PEKT02000003.1_1045994	0.028	126	B9J08_001529 (1041852..1044254)	-
	MFG	PEKT02000002.1_623810	0.128	145	B9J08_000791 (621830..622855)	B9J08_000792 (625704..626630)
	AFG	PEKT02000001.1_212518	0.035	141	B9J08_000094 (209389..212034)	B9J08_000095 (212989..215589)
III	FLU	NW_021640163.1_757345	0.027	111	CJI97_001408 (755374..756432) / B9J08_001198	CJI97_001409 (757685..760201) / B9J08_001197
		NW_021640164.1_51689	0.4865	111	CJI97_001797 (50276..50908) / B9J08_002254	CJI97_001798 (52115..52519) / B9J08_002255
		NW_021640164.1_51692	0.4955	111	CJI97_001797 (50276..50908) / B9J08_002254	CJI97_001798 (52115..52519) / B9J08_002255
		NW_021640168.1_1173685	0.0135	111	CJI97_005510 (1167749..1170715) / B9J08_005427	CJI97_005511 (1175744..1176850) / B9J08_005428
		NW_021640164.1_773750	0.4505	111	CJI97_002126 (770008..772593) / B9J08_002582	CJI97_002127 (774618..776360) / B9J08_002583
		NW_021640164.1_37868	0.018	111	CJI97_001792 (34466..36226) / B9J08_002249	CJI97_001793 (39212..40783) / B9J08_002250
	CAS	NW_021640164.1_51605	0.3178	118	CJI97_001797 (50276..50908) / B9J08_002254	CJI97_001798 (52115..52519) / B9J08_002255
	MFG	NW_021640162.1_1734842	0.1121	116	CJI97_000792 (1732385..1733410) / B9J08_000791	CJI97_000793 (1736251..1737177) / B9J08_000792
		NW_021640162.1_404574	0.0172	116	CJI97_000176 (402641..403837) / B9J08_000174	CJI97_000177 (406577..410104) / B9J08_000175
	AFG	NW_021640168.1_217077	0.0252	119	CJI97_005074 (215723..216856) / B9J08_004991	CJI97_005075 (217748..219328) / B9J08_004992
		NW_021640165.1_1276391	0.0462	119	CJI97_002721 (1274354..1275913) / B9J08_002668	CJI97_002722 (1277532..1279193) / B9J08_002669
		NW_021640162.1_1360735	0.1807	119	CJI97_000616 (1360432..1362386) / B9J08_000614
		NW_021640166.1_397189	0.0294	119	CJI97_004318 (396341..396422) / B9J08_004244	CJI97_004319 (397452..398138) / B9J08_004256
IV	CAS	CP043443.1_1796780	0.094	96	CJJ09_002787 (1795542..1796363) / B9J08_000826	CJJ09_002788 (1797108..1798034) / B9J08_000827
		CP043442.1_182935	0.083	96	CJJ09_000088 (180386..181270) / B9J08_003928	CJJ09_000089 (187417..188021) / B9J08_003930

## Sheet: S4
Table S4. GO enrichment analysis genes flanking the 19 noncoding SNPs
GO ID	GO name	GO namespace	Gene ID(s)	Exact p-value	Adjusted p-value	# genes / category	# genes / input
GO:1901003	negative regulation of fermentation	BP	C5_00590W_A	0.00443459	0.0429867	1 / 1	1 / 28
GO:0019564	aerobic glycerol catabolic process	BP	C5_00590W_A	0.00443459	0.0429867	1 / 1	1 / 28
GO:0006007	glucose catabolic process	BP	C5_00590W_A	0.00443459	0.0429867	1 / 1	1 / 28
GO:0044715	8-oxo-dGDP phosphatase activity	MF	C2_06080C_A	0.00443459	0.0429867	1 / 1	1 / 28
GO:1901679	nucleotide transmembrane transport	BP	C5_00590W_A	0.00443459	0.0429867	1 / 1	1 / 28
GO:0004612	phosphoenolpyruvate carboxykinase (ATP) activity	MF	CR_00200W_A	0.00443459	0.0429867	1 / 1	1 / 28
GO:0034484	raffinose catabolic process	BP	C5_00590W_A	0.00443459	0.0429867	1 / 1	1 / 28
GO:0015149	hexose transmembrane transporter activity	MF	C7_00280W_A	0.00443459	0.0429867	1 / 1	1 / 28
GO:0015578	mannose transmembrane transporter activity	MF	C7_00280W_A	0.00443459	0.0429867	1 / 1	1 / 28
GO:0015860	purine nucleoside transmembrane transport	BP	C5_00590W_A	0.00443459	0.0429867	1 / 1	1 / 28
GO:0004014	adenosylmethionine decarboxylase activity	MF	C5_00700C_A	0.00443459	0.0429867	1 / 1	1 / 28
GO:0016020	membrane	CC	C1_03190C_A | orf19.4779 | C5_00590W_A | C7_00280W_A | orf19.6520	0.00505666	0.0429867	5 / 259	5 / 28
GO:0008646	high-affinity hexose transport	BP	C7_00280W_A	0.00885021	0.0429867	1 / 2	1 / 28
GO:0009061	anaerobic respiration	BP	C5_00590W_A	0.00885021	0.0429867	1 / 2	1 / 28
GO:0034220	ion transmembrane transport	BP	C5_00590W_A	0.00885021	0.0429867	1 / 2	1 / 28
GO:0071528	tRNA re-export from nucleus	BP	C7_04200C_A	0.00885021	0.0429867	1 / 2	1 / 28
GO:0071502	cellular response to temperature stimulus	BP	C6_04130C_A	0.00885021	0.0429867	1 / 2	1 / 28
GO:0070588	calcium ion transmembrane transport	BP	C3_01250W_A	0.00885021	0.0429867	1 / 2	1 / 28
GO:0006597	spermine biosynthetic process	BP	C5_00700C_A	0.00885021	0.0429867	1 / 2	1 / 28
GO:0008295	spermidine biosynthetic process	BP	C5_00700C_A	0.00885021	0.0429867	1 / 2	1 / 28
GO:0032389	MutLalpha complex	CC	C2_09470C_A	0.00885021	0.0429867	1 / 2	1 / 28
GO:0005471	ATP:ADP antiporter activity	MF	C5_00590W_A	0.00885021	0.0429867	1 / 2	1 / 28
GO:0016363	nuclear matrix	CC	C7_04200C_A	0.00885021	0.0429867	1 / 2	1 / 28
GO:0015866	ADP transport	BP	C5_00590W_A	0.00885021	0.0429867	1 / 2	1 / 28
GO:0005353	fructose transmembrane transporter activity	MF	C7_00280W_A	0.00885021	0.0429867	1 / 2	1 / 28
GO:0004124	cysteine synthase activity	MF	C7_04210C_A	0.00885021	0.0429867	1 / 2	1 / 28
GO:0004123	cystathionine gamma-lyase activity	MF	CR_08340W_A	0.00885021	0.0429867	1 / 2	1 / 28
GO:0019343	cysteine biosynthetic process via cystathionine	BP	CR_08340W_A	0.00885021	0.0429867	1 / 2	1 / 28
Exact p-value: Exact p-value which is calculated by Fisher's exact test; # genes | category: Number of assigned genes to this category; # genes | input: Number of assigned genes out of the entered gene IDs.

## Sheet: S5
Table S5. Significant SNPs associated with FLU susceptibility in Clade I identified by additional GWAS analysis.
SNP	MAF	nobs	FDR ad-justed p-value	Effect	Parameters	Annotation	HGVS.c	HGVS.p	Gene	Candida albicans ortholog
PEKT02000004.1_37091	0.119048	126	8.58237e-15	300.282	BLINK, PCA:10	missense	c.823T>C	p.Phe275Leu	B9J08_001544	C5_02320C_A
PEKT02000003.1_750616	0.0119048	126	5.27343e-14	-393.131		intergenic	c.-111T>A
PEKT02000002.1_273956	0.0119048	126	1.3251e-07	-212.904		missense	c.169C>T	p.Arg57Trp	B9J08_000633
PEKT02000002.1_172997	0.00793651	126	7.4864e-07	201.413		synonymous	c.222G>A	p.Lys74Lys	B9J08_000588	UBA2
PEKT02000001.1_897129	0.0357143	126	1.15694e-06	-109.799		intergenic	c.-3672G>T
PEKT02000003.1_1046503	0.0238095	126	7.67061e-05	-239.568		intergenic	c.-2249C>T
PEKT02000002.1_159507	0.00793651	126	9.40133e-05	-339.32		synonymous	c.300C>A	p.Thr100Thr	B9J08_000581	CR_07250C_A
PEKT02000002.1_906944	0.103175	126	0.000304983	160.769		missense	c.1465T>C	p.Ser489Pro	B9J08_000923	SWC4
